# Supplementary material for: Automated measurement of fetal head circumference using 2D ultrasound images
Source: PLoS One. 2018 Aug 23;13(8):e0200412. doi: 10.1371/journal.pone.0200412 (PMC6107118; doi:10.1371/journal.pone.0200412)
Supplement: S1 File — (XLSX) [file pone.0200412.s001.xlsx]

## Sheet: Supporting Information HC HD an
PatientNumber	differenceHCCADSystemA_expert1	differenceHCCADSystemA_expert2	absolutedifferenceHCCADSystemA_expert1	absolutedifferenceHCCADSystemA_expert2	HDCADsystemA_Expert1	HDCADsystemA_Expert2	DSCCADsystemA_Expert1	DSCCADsystemA_Expert2	differenceHCCADSystemB_expert1	differenceHCCADSystemB_expert2	absolutedifferenceHCCADSystemB_expert1	absolutedifferenceHCCADSystemB_expert2	HDCADsystemB_Expert1	HDCADsystemB_Expert2	DSCCADsystemB_Expert1	DSCCADsystemB_Expert2	differenceHCCADSystemC_expert1	differenceHCCADSystemC_expert2	absolutedifferenceHCCADSystemC_expert1	abdolutedifferenceHCCADSystemC_expert2	HDCADsystemC_Expert1	HDCADsystemC_Expert2	DSCCADsystemC_Expert1	DSCCADsystemC_Expert2	MD_CAD_A-MD_CAD_B_Exp1	MD_CAD_A-MD_CAD_B_Exp2	MAD_CAD_A-MAD_CAD_B_Exp1	MAD_CAD_A-MAD_CAD_B_Exp2	HD_CAD_A-MAD_CAD_B_Exp1	HD_CAD_A-MAD_CAD_B_Exp2	Dice_CAD_A-MAD_CAD_B_Exp1	Dice_CAD_A-MAD_CAD_B_Exp2	MD_CAD_A-MD_CAD_C_exp1	MD_CAD_A-MD_CAD_C_exp2	MAD_CAD_A-MAD_CAD_C_Exp1	MAD_CAD_A-MAD_CAD_C_Exp2	HD_CAD_A-MAD_CAD_C_Exp1	HD_CAD_A-MAD_CAD_C_Exp2	Dice_CAD_A-MAD_CAD_C_Exp1	Dice_CAD_A-MAD_CAD_C_Exp2	MD_CAD_B-MD_CAD_C_Exp1	MD_CAD_B-MD_CAD_C_Exp2	MAD_CAD_B-MAD_CAD_C_Exp1	MAD_CAD_B-MAD_CAD_C_Exp2	HD_CAD_B-MAD_CAD_C_Exp1	HD_CAD_B-MAD_CAD_C_Exp2	Dice_CAD_B-MAD_CAD_C_Exp1	Dice_CAD_B-MAD_CAD_C_Exp2	DifferenceExp2vsExp1
1	74.9466	68.8126	74.9466	68.8126	19.0635	18.8015	0.296308	0.349638	2.87093	-3.26308	2.87093	3.26308	1.6285	1.0805	0.95243	0.93185	2.87093	-3.26308	2.87093	3.26308	1.6285	1.0805	0.95243	0.93185	72.0757	72.0757	72.0757	65.5495	17.435	17.721	-0.656122	-0.582212	72.0757	72.0757	72.0757	65.5495	17.435	17.721	-0.656122	-0.582212	0	0	0	0	0	0	0	0	6.13402
2	-7.03889	-9.24216	7.03889	9.24216	2.9555	3.1335	0.86733	0.845028	-2.87081	-5.07408	2.87081	5.07408	0.9185	1.3185	0.948933	0.921819	-2.87081	-5.07408	2.87081	5.07408	0.9185	1.3185	0.948933	0.921819	-4.16808	-4.16808	4.16808	4.16808	2.037	1.815	-0.0816027	-0.0767908	-4.16808	-4.16808	4.16808	4.16808	2.037	1.815	-0.0816027	-0.0767908	0	0	0	0	0	0	0	0	2.20327
3	-5.39313	-8.28083	5.39313	8.28083	1.4895	1.5875	0.896063	0.868266	-5.69012	-8.57782	5.69012	8.57782	1.9015	2.9115	0.897254	0.869449	-5.69012	-8.57782	5.69012	8.57782	1.9015	2.9115	0.897254	0.869449	0.296991	0.296991	-0.296991	-0.296991	-0.412	-1.324	-0.00119042	-0.00118262	0.296991	0.296991	-0.296991	-0.296991	-0.412	-1.324	-0.00119042	-0.00118262	0	0	0	0	0	0	0	0	2.8877
4	-10.748	-12.7149	10.748	12.7149	4.0605	4.3945	0.771303	0.751836	-5.83796	-7.80482	5.83796	7.80482	4.2105	4.1935	0.809089	0.839386	-5.83796	-7.80482	5.83796	7.80482	4.2105	4.1935	0.809089	0.839386	-4.91005	-4.91005	4.91005	4.91005	-0.15	0.201	-0.0377858	-0.0875498	-4.91005	-4.91005	4.91005	4.91005	-0.15	0.201	-0.0377858	-0.0875498	0	0	0	0	0	0	0	0	1.96686
5	-16.0117	-18.2574	16.0117	18.2574	7.5695	7.4745	0.698585	0.670144	-2.40896	-4.65469	2.40896	4.65469	1.5815	1.4805	0.948385	0.924746	-2.40896	-4.65469	2.40896	4.65469	1.5815	1.4805	0.948385	0.924746	-13.6027	-13.6027	13.6027	13.6027	5.988	5.994	-0.249801	-0.254602	-13.6027	-13.6027	13.6027	13.6027	5.988	5.994	-0.249801	-0.254602	0	0	0	0	0	0	0	0	2.24573
6	17.2231	18.343	17.2231	18.343	6.8645	6.9285	0.70038	0.696271	4.42376	5.5437	4.42376	5.5437	4.2945	4.3445	0.879032	0.875243	4.42376	5.5437	4.42376	5.5437	4.2945	4.3445	0.879032	0.875243	12.7993	12.7993	12.7993	12.7993	2.57	2.584	-0.178652	-0.178972	12.7993	12.7993	12.7993	12.7993	2.57	2.584	-0.178652	-0.178972	0	0	0	0	0	0	0	0	-1.11994
7	1.99543	2.42724	1.99543	2.42724	3.1385	3.3305	0.898576	0.898143	0.114179	0.54598	0.114179	0.54598	0.8615	0.4755	0.971643	0.991835	0.114179	0.54598	0.114179	0.54598	0.8615	0.4755	0.971643	0.991835	1.88126	1.88126	1.88126	1.88126	2.277	2.855	-0.0730667	-0.0936919	1.88126	1.88126	1.88126	1.88126	2.277	2.855	-0.0730667	-0.0936919	0	0	0	0	0	0	0	0	-0.431801
8	-8.91168	-9.38979	8.91168	9.38979	3.3085	3.2105	0.829587	0.826536	-1.0244	-1.50251	1.0244	1.50251	0.4865	0.4255	0.975853	0.972602	-1.0244	-1.50251	1.0244	1.50251	0.4865	0.4255	0.975853	0.972602	-7.88728	-7.88728	7.88728	7.88728	2.822	2.785	-0.146265	-0.146066	-7.88728	-7.88728	7.88728	7.88728	2.822	2.785	-0.146265	-0.146066	0	0	0	0	0	0	0	0	0.478114
9	-2.68476	-6.60825	2.68476	6.60825	0.8375	1.6345	0.952439	0.905564	0.59662	-3.32687	0.59662	3.32687	0.7265	0.8615	0.979076	0.950718	0.59662	-3.32687	0.59662	3.32687	0.7265	0.8615	0.979076	0.950718	-3.28138	-3.28138	2.08814	3.28138	0.111	0.773	-0.026637	-0.0451545	-3.28138	-3.28138	2.08814	3.28138	0.111	0.773	-0.026637	-0.0451545	0	0	0	0	0	0	0	0	3.92349
10	-6.44198	-6.8225	6.44198	6.8225	2.1055	2.2565	0.888376	0.886286	-2.43522	-2.81574	2.43522	2.81574	0.7855	1.1215	0.953539	0.949696	-2.43522	-2.81574	2.43522	2.81574	0.7855	1.1215	0.953539	0.949696	-4.00676	-4.00676	4.00676	4.00676	1.32	1.135	-0.065163	-0.0634103	-4.00676	-4.00676	4.00676	4.00676	1.32	1.135	-0.065163	-0.0634103	0	0	0	0	0	0	0	0	0.380526
11	0.728584	-1.92388	0.728584	1.92388	1.2015	1.0075	0.967564	0.949371	0.193813	-2.45865	0.193813	2.45865	0.8565	0.9235	0.975738	0.956413	-2.56603	-5.2185	2.56603	5.2185	1.1265	1.4875	0.952824	0.92426	0.53477	0.53477	0.53477	-0.53477	0.345	0.084	-0.00817365	-0.00704288	3.29461	3.29461	-1.83745	-3.29461	0.075	-0.48	0.0147406	0.0251105	2.75984	2.75984	-2.37222	-2.75984	-0.27	-0.564	0.0229142	0.0321534	2.65247
12	-6.23576	-8.47057	6.23576	8.47057	2.2265	2.8735	0.894718	0.871962	-2.2673	-4.50211	2.2673	4.50211	1.9875	2.6245	0.939274	0.922185	-2.2673	-4.50211	2.2673	4.50211	1.9875	2.6245	0.939274	0.922185	-3.96846	-3.96846	3.96846	3.96846	0.239	0.249	-0.0445567	-0.0502228	-3.96846	-3.96846	3.96846	3.96846	0.239	0.249	-0.0445567	-0.0502228	0	0	0	0	0	0	0	0	2.23481
13	88.1359	86.2781	88.1359	86.2781	29.2735	29.0005	0.302437	0.312904	2.85158	0.99374	2.85158	0.99374	2.8845	2.4255	0.915813	0.913567	2.85158	0.99374	2.85158	0.99374	2.8845	2.4255	0.915813	0.913567	85.2844	85.2844	85.2844	85.2844	26.389	26.575	-0.613376	-0.600663	85.2844	85.2844	85.2844	85.2844	26.389	26.575	-0.613376	-0.600663	0	0	0	0	0	0	0	0	1.85784
14	-4.98777	-6.01873	4.98777	6.01873	2.7125	3.8145	0.884745	0.863064	-4.96195	-5.99291	4.96195	5.99291	1.0035	2.3825	0.908081	0.905806	-4.96195	-5.99291	4.96195	5.99291	1.0035	2.3825	0.908081	0.905806	-0.0258137	-0.0258137	0.0258137	0.0258137	1.709	1.432	-0.0233366	-0.0427417	-0.0258137	-0.0258137	0.0258137	0.0258137	1.709	1.432	-0.0233366	-0.0427417	0	0	0	0	0	0	0	0	1.03096
15	7.13571	5.69018	7.13571	5.69018	7.0025	6.5595	0.757367	0.769175	-0.217456	-1.66299	0.217456	1.66299	0.6645	0.7745	0.972092	0.970312	-0.217456	-1.66299	0.217456	1.66299	0.6645	0.7745	0.972092	0.970312	7.35317	7.35317	6.91826	4.0272	6.338	5.785	-0.214725	-0.201137	7.35317	7.35317	6.91826	4.0272	6.338	5.785	-0.214725	-0.201137	0	0	0	0	0	0	0	0	1.44553
16	-8.48998	-12.1027	8.48998	12.1027	7.5345	8.5945	0.776421	0.748024	0.0209824	-3.59172	0.0209824	3.59172	0.7655	1.1515	0.977172	0.950527	0.0209824	-3.59172	0.0209824	3.59172	0.7655	1.1515	0.977172	0.950527	-8.51096	-8.51096	8.46899	8.51096	6.769	7.443	-0.200751	-0.202503	-8.51096	-8.51096	8.46899	8.51096	6.769	7.443	-0.200751	-0.202503	0	0	0	0	0	0	0	0	3.6127
17	-5.30997	-3.15552	5.30997	3.15552	3.6865	3.7895	0.783727	0.794609	-0.608454	1.54599	0.608454	1.54599	0.8375	1.8685	0.960947	0.940632	-0.608454	1.54599	0.608454	1.54599	0.8375	1.8685	0.960947	0.940632	-4.70151	-4.70151	4.70151	1.60952	2.849	1.921	-0.17722	-0.146023	-4.70151	-4.70151	4.70151	1.60952	2.849	1.921	-0.17722	-0.146023	0	0	0	0	0	0	0	0	-2.15445
18	47.6213	44.9416	47.6213	44.9416	20.5725	19.5025	0.589367	0.608999	1.26508	-1.41462	1.26508	1.41462	1.2455	0.5125	0.968906	0.968366	1.26508	-1.41462	1.26508	1.41462	1.2455	0.5125	0.968906	0.968366	46.3562	46.3562	46.3562	43.5269	19.327	18.99	-0.379539	-0.359367	46.3562	46.3562	46.3562	43.5269	19.327	18.99	-0.379539	-0.359367	0	0	0	0	0	0	0	0	2.6797
19	10.8065	9.81655	10.8065	9.81655	8.4525	8.3215	0.814998	0.824849	0.0281536	-0.961819	0.0281536	0.961819	1.3195	1.0745	0.962287	0.968343	0.0281536	-0.961819	0.0281536	0.961819	1.3195	1.0745	0.962287	0.968343	10.7784	10.7784	10.7784	8.85473	7.133	7.247	-0.14729	-0.143494	10.7784	10.7784	10.7784	8.85473	7.133	7.247	-0.14729	-0.143494	0	0	0	0	0	0	0	0	0.989972
20	-3.73359	-3.94117	3.73359	3.94117	1.9655	2.2085	0.902516	0.886316	-0.0861889	-0.293772	0.0861889	0.293772	0.5195	0.7265	0.980649	0.974443	-0.0861889	-0.293772	0.0861889	0.293772	0.5195	0.7265	0.980649	0.974443	-3.6474	-3.6474	3.6474	3.6474	1.446	1.482	-0.0781332	-0.0881276	-3.6474	-3.6474	3.6474	3.6474	1.446	1.482	-0.0781332	-0.0881276	0	0	0	0	0	0	0	0	0.207583
21	0.652365	-0.604705	0.652365	0.604705	0.6355	0.5265	0.988205	0.976237	0.666229	-0.59084	0.666229	0.59084	0.5365	0.3155	0.991568	0.983805	0.666229	-0.59084	0.666229	0.59084	0.5365	0.3155	0.991568	0.983805	-0.0138647	-0.0138647	-0.0138647	0.0138647	0.099	0.211	-0.00336295	-0.00756764	-0.0138647	-0.0138647	-0.0138647	0.0138647	0.099	0.211	-0.00336295	-0.00756764	0	0	0	0	0	0	0	0	1.25707
22	-1.37447	-1.7719	1.37447	1.7719	0.6025	0.3735	0.966197	0.972187	-2.69739	-3.09482	2.69739	3.09482	0.6685	1.2345	0.954945	0.95537	-2.69739	-3.09482	2.69739	3.09482	0.6685	1.2345	0.954945	0.95537	1.32292	1.32292	-1.32292	-1.32292	-0.066	-0.861	0.0112521	0.0168162	1.32292	1.32292	-1.32292	-1.32292	-0.066	-0.861	0.0112521	0.0168162	0	0	0	0	0	0	0	0	0.39743
23	-12.46	-12.8103	12.46	12.8103	5.4375	5.2745	0.779151	0.778528	1.77067	1.42041	1.77067	1.42041	1.5625	1.6685	0.960954	0.955253	1.77067	1.42041	1.77067	1.42041	1.5625	1.6685	0.960954	0.955253	-14.2307	-14.2307	10.6893	11.3899	3.875	3.606	-0.181802	-0.176725	-14.2307	-14.2307	10.6893	11.3899	3.875	3.606	-0.181802	-0.176725	0	0	0	0	0	0	0	0	0.350263
24	59.3133	55.03	59.3133	55.03	20.4625	19.7135	0.491163	0.520035	10.3104	6.02704	10.3104	6.02704	5.0825	4.1845	0.901309	0.906463	10.3104	6.02704	10.3104	6.02704	5.0825	4.1845	0.901309	0.906463	49.0029	49.0029	49.0029	49.0029	15.38	15.529	-0.410146	-0.386429	49.0029	49.0029	49.0029	49.0029	15.38	15.529	-0.410146	-0.386429	0	0	0	0	0	0	0	0	4.28337
25	13.9109	13.9119	13.9109	13.9119	8.4775	9.0935	0.835429	0.825834	-7.21676	-7.21576	7.21676	7.21576	4.8765	4.0715	0.88676	0.901472	-7.21676	-7.21576	7.21676	7.21576	4.8765	4.0715	0.88676	0.901472	21.1276	21.1276	6.69411	6.69611	3.601	5.022	-0.0513312	-0.0756383	21.1276	21.1276	6.69411	6.69611	3.601	5.022	-0.0513312	-0.0756383	0	0	0	0	0	0	0	0	-0.000996666
26	-22.5488	-27.4425	22.5488	27.4425	9.7605	10.0735	0.58215	0.564188	0.350678	-4.54302	0.350678	4.54302	0.7785	1.5745	0.977433	0.940979	0.350678	-4.54302	0.350678	4.54302	0.7785	1.5745	0.977433	0.940979	-22.8995	-22.8995	22.1981	22.8995	8.982	8.499	-0.395283	-0.376791	-22.8995	-22.8995	22.1981	22.8995	8.982	8.499	-0.395283	-0.376791	0	0	0	0	0	0	0	0	4.8937
27	-3.78832	-6.0721	3.78832	6.0721	1.7125	2.2415	0.939718	0.916365	-0.253097	-2.53688	0.253097	2.53688	0.5375	0.7555	0.973629	0.956998	-0.253097	-2.53688	0.253097	2.53688	0.5375	0.7555	0.973629	0.956998	-3.53522	-3.53522	3.53522	3.53522	1.175	1.486	-0.0339112	-0.0406327	-3.53522	-3.53522	3.53522	3.53522	1.175	1.486	-0.0339112	-0.0406327	0	0	0	0	0	0	0	0	2.28378
28	-2.19019	-3.96496	2.19019	3.96496	1.0815	1.7055	0.94822	0.935529	-1.38854	-3.16331	1.38854	3.16331	0.7335	0.9115	0.96359	0.953365	-1.38854	-3.16331	1.38854	3.16331	0.7335	0.9115	0.96359	0.953365	-0.801652	-0.801652	0.801652	0.801652	0.348	0.794	-0.0153701	-0.0178359	-0.801652	-0.801652	0.801652	0.801652	0.348	0.794	-0.0153701	-0.0178359	0	0	0	0	0	0	0	0	1.77477
29	16.3101	15.7223	16.3101	15.7223	5.7645	5.4625	0.759108	0.751442	-5.58661	-6.1744	5.58661	6.1744	1.5005	1.9215	0.901602	0.907506	-5.58661	-6.1744	5.58661	6.1744	1.5005	1.9215	0.901602	0.907506	21.8967	21.8967	10.7235	9.54793	4.264	3.541	-0.142494	-0.156064	21.8967	21.8967	10.7235	9.54793	4.264	3.541	-0.142494	-0.156064	0	0	0	0	0	0	0	0	0.587791
30	-0.600361	-1.01318	0.600361	1.01318	0.9155	0.9125	0.969352	0.963399	-1.18953	-1.60235	1.18953	1.60235	0.8545	0.8545	0.974485	0.969197	-1.18953	-1.60235	1.18953	1.60235	0.8545	0.8545	0.974485	0.969197	0.589173	0.589173	-0.589173	-0.589173	0.061	0.058	-0.00513279	-0.0057984	0.589173	0.589173	-0.589173	-0.589173	0.061	0.058	-0.00513279	-0.0057984	0	0	0	0	0	0	0	0	0.412818
31	-6.09019	-5.14736	6.09019	5.14736	1.9545	1.4785	0.910136	0.923399	-2.25717	-1.31433	2.25717	1.31433	1.1005	0.7625	0.954591	0.967665	-2.25717	-1.31433	2.25717	1.31433	1.1005	0.7625	0.954591	0.967665	-3.83302	-3.83302	3.83302	3.83302	0.854	0.716	-0.0444546	-0.0442652	-3.83302	-3.83302	3.83302	3.83302	0.854	0.716	-0.0444546	-0.0442652	0	0	0	0	0	0	0	0	-0.942837
32	-1.75066	-3.02863	1.75066	3.02863	1.2645	1.0085	0.937028	0.950738	0.346809	-0.931158	0.346809	0.931158	1.0085	0.5045	0.970808	0.974852	0.346809	-0.931158	0.346809	0.931158	1.0085	0.5045	0.970808	0.974852	-2.09747	-2.09747	1.40385	2.09747	0.256	0.504	-0.0337793	-0.0241144	-2.09747	-2.09747	1.40385	2.09747	0.256	0.504	-0.0337793	-0.0241144	0	0	0	0	0	0	0	0	1.27797
33	-5.64995	-7.37424	5.64995	7.37424	2.5075	3.3335	0.904037	0.884242	0.0484141	-1.67588	0.0484141	1.67588	0.6725	1.0555	0.979392	0.968008	0.0484141	-1.67588	0.0484141	1.67588	0.6725	1.0555	0.979392	0.968008	-5.69836	-5.69836	5.60153	5.69836	1.835	2.278	-0.0753554	-0.0837654	-5.69836	-5.69836	5.60153	5.69836	1.835	2.278	-0.0753554	-0.0837654	0	0	0	0	0	0	0	0	1.72429
34	-5.27479	-8.43981	5.27479	8.43981	3.6875	3.6875	0.902902	0.891073	1.68081	-1.4842	1.68081	1.4842	1.2295	0.6855	0.973425	0.977578	1.68081	-1.4842	1.68081	1.4842	1.2295	0.6855	0.973425	0.977578	-6.95561	-6.95561	3.59398	6.95561	2.458	3.002	-0.0705236	-0.0865051	-6.95561	-6.95561	3.59398	6.95561	2.458	3.002	-0.0705236	-0.0865051	0	0	0	0	0	0	0	0	3.16501
35	-1.93945	-3.46983	1.93945	3.46983	1.7315	1.8585	0.955689	0.938722	-1.5167	-3.04708	1.5167	3.04708	0.6725	1.0035	0.97057	0.955287	-1.61837	-3.14875	1.61837	3.14875	1.3835	1.4475	0.959846	0.956753	-0.422754	-0.422754	0.422754	0.422754	1.059	0.855	-0.0148805	-0.0165644	-0.321082	-0.321082	0.321082	0.321082	0.348	0.411	-0.00415629	-0.0180304	0.101672	0.101672	-0.101672	-0.101672	-0.711	-0.444	0.0107242	-0.00146604	1.53038
36	-10.9554	-10.2969	10.9554	10.2969	3.5745	3.3935	0.857549	0.874308	-4.58577	-3.92722	4.58577	3.92722	1.2365	1.1325	0.934786	0.948024	-4.58577	-3.92722	4.58577	3.92722	1.2365	1.1325	0.934786	0.948024	-6.36964	-6.36964	6.36964	6.36964	2.338	2.261	-0.0772372	-0.073716	-6.36964	-6.36964	6.36964	6.36964	2.338	2.261	-0.0772372	-0.073716	0	0	0	0	0	0	0	0	-0.658549
37	13.3758	9.50432	13.3758	9.50432	8.3635	7.7345	0.817473	0.825444	2.57192	-1.29958	2.57192	1.29958	1.0315	0.3685	0.97588	0.974128	2.57192	-1.29958	2.57192	1.29958	1.0315	0.3685	0.97588	0.974128	10.8039	10.8039	10.8039	8.20473	7.332	7.366	-0.158407	-0.148684	10.8039	10.8039	10.8039	8.20473	7.332	7.366	-0.158407	-0.148684	0	0	0	0	0	0	0	0	3.8715
38	0.883314	-0.553507	0.883314	0.553507	0.8125	1.0425	0.974293	0.964871	1.27697	-0.159853	1.27697	0.159853	0.7385	0.2155	0.987279	0.99344	1.27697	-0.159853	1.27697	0.159853	0.7385	0.2155	0.987279	0.99344	-0.393654	-0.393654	-0.393654	0.393654	0.074	0.827	-0.0129857	-0.0285691	-0.393654	-0.393654	-0.393654	0.393654	0.074	0.827	-0.0129857	-0.0285691	0	0	0	0	0	0	0	0	1.43682
39	-9.51953	-10.2198	9.51953	10.2198	5.5075	5.4195	0.853999	0.865149	0.574049	-0.126254	0.574049	0.126254	1.0345	0.5395	0.975165	0.9841	0.574049	-0.126254	0.574049	0.126254	1.0345	0.5395	0.975165	0.9841	-10.0936	-10.0936	8.94548	10.0936	4.473	4.88	-0.121166	-0.118951	-10.0936	-10.0936	8.94548	10.0936	4.473	4.88	-0.121166	-0.118951	0	0	0	0	0	0	0	0	0.700303
40	1.68336	-1.47511	1.68336	1.47511	1.1035	0.6325	0.967461	0.975057	2.18363	-0.974843	2.18363	0.974843	1.0745	0.5055	0.973094	0.976579	3.19397	0.0354998	3.19397	0.0354998	1.2465	0.7375	0.962479	0.978609	-0.500266	-0.500266	-0.500266	0.500266	0.029	0.127	-0.00563282	-0.00152201	-1.51061	-1.51061	-1.51061	1.43961	-0.143	-0.105	0.00498235	-0.00355214	-1.01034	-1.01034	-1.01034	0.939343	-0.172	-0.232	0.0106152	-0.00203013	3.15847
41	-0.737916	-2.14495	0.737916	2.14495	0.5775	0.5645	0.974563	0.966634	-1.88319	-3.29022	1.88319	3.29022	0.5095	0.9345	0.968173	0.954478	-1.88319	-3.29022	1.88319	3.29022	0.5095	0.9345	0.968173	0.954478	1.14527	1.14527	-1.14527	-1.14527	0.068	-0.37	0.0063898	0.0121565	1.14527	1.14527	-1.14527	-1.14527	0.068	-0.37	0.0063898	0.0121565	0	0	0	0	0	0	0	0	1.40703
42	-7.61648	-9.07673	7.61648	9.07673	3.8475	3.7735	0.897968	0.886529	-0.0247718	-1.48503	0.0247718	1.48503	0.5465	0.3865	0.983565	0.972728	-0.0247718	-1.48503	0.0247718	1.48503	0.5465	0.3865	0.983565	0.972728	-7.59171	-7.59171	7.59171	7.59171	3.301	3.387	-0.0855972	-0.0861989	-7.59171	-7.59171	7.59171	7.59171	3.301	3.387	-0.0855972	-0.0861989	0	0	0	0	0	0	0	0	1.46025
43	-4.55882	-5.14044	4.55882	5.14044	1.1145	1.4795	0.933371	0.934597	-2.35865	-2.94027	2.35865	2.94027	0.7885	0.9015	0.960616	0.959548	-2.35865	-2.94027	2.35865	2.94027	0.7885	0.9015	0.960616	0.959548	-2.20017	-2.20017	2.20017	2.20017	0.326	0.578	-0.0272448	-0.0249507	-2.20017	-2.20017	2.20017	2.20017	0.326	0.578	-0.0272448	-0.0249507	0	0	0	0	0	0	0	0	0.581619
44	8.48245	8.22347	8.48245	8.22347	8.4625	7.5835	0.775386	0.804113	-6.19873	-6.45771	6.19873	6.45771	3.6715	3.1365	0.897822	0.886742	-6.19873	-6.45771	6.19873	6.45771	3.6715	3.1365	0.897822	0.886742	14.6812	14.6812	2.28372	1.76576	4.791	4.447	-0.122436	-0.0826283	14.6812	14.6812	2.28372	1.76576	4.791	4.447	-0.122436	-0.0826283	0	0	0	0	0	0	0	0	0.258983
45	-17.1102	-18.2656	17.1102	18.2656	7.2065	6.9765	0.69173	0.684125	-1.47766	-2.63311	1.47766	2.63311	0.5465	0.8695	0.975889	0.964806	-1.47766	-2.63311	1.47766	2.63311	0.5465	0.8695	0.975889	0.964806	-15.6325	-15.6325	15.6325	15.6325	6.66	6.107	-0.284159	-0.28068	-15.6325	-15.6325	15.6325	15.6325	6.66	6.107	-0.284159	-0.28068	0	0	0	0	0	0	0	0	1.15545
46	4.76973	5.10302	4.76973	5.10302	5.2065	5.2905	0.838864	0.846638	-11.5159	-11.1826	11.5159	11.1826	5.8005	5.5805	0.800769	0.811923	-11.5159	-11.1826	11.5159	11.1826	5.8005	5.5805	0.800769	0.811923	16.2856	16.2856	-6.74616	-6.07958	-0.594	-0.29	0.0380946	0.0347158	16.2856	16.2856	-6.74616	-6.07958	-0.594	-0.29	0.0380946	0.0347158	0	0	0	0	0	0	0	0	-0.333293
47	-12.0315	-13.0651	12.0315	13.0651	7.3535	7.4925	0.822897	0.819025	-2.25128	-3.28485	2.25128	3.28485	1.1055	1.2325	0.968681	0.959645	-2.25128	-3.28485	2.25128	3.28485	1.1055	1.2325	0.968681	0.959645	-9.78027	-9.78027	9.78027	9.78027	6.248	6.26	-0.145783	-0.14062	-9.78027	-9.78027	9.78027	9.78027	6.248	6.26	-0.145783	-0.14062	0	0	0	0	0	0	0	0	1.03358
48	-0.804758	-1.79338	0.804758	1.79338	1.0265	0.6605	0.957892	0.963278	-0.762892	-1.75151	0.762892	1.75151	0.9125	0.5595	0.967835	0.970653	-0.762892	-1.75151	0.762892	1.75151	0.9125	0.5595	0.967835	0.970653	-0.0418656	-0.0418656	0.0418656	0.0418656	0.114	0.101	-0.00994331	-0.00737506	-0.0418656	-0.0418656	0.0418656	0.0418656	0.114	0.101	-0.00994331	-0.00737506	0	0	0	0	0	0	0	0	0.988622
49	1.15081	0.761908	1.15081	0.761908	1.2885	1.4925	0.958607	0.956934	2.53588	2.14698	2.53588	2.14698	1.9245	1.2645	0.936078	0.943574	2.53588	2.14698	2.53588	2.14698	1.9245	1.2645	0.936078	0.943574	-1.38507	-1.38507	-1.38507	-1.38507	-0.636	0.228	0.0225294	0.0133609	-1.38507	-1.38507	-1.38507	-1.38507	-0.636	0.228	0.0225294	0.0133609	0	0	0	0	0	0	0	0	0.388905
50	7.17835	6.13777	7.17835	6.13777	4.0035	4.4575	0.921585	0.905634	1.9979	0.957325	1.9979	0.957325	1.0125	1.3795	0.975599	0.963263	1.9979	0.957325	1.9979	0.957325	1.0125	1.3795	0.975599	0.963263	5.18044	5.18044	5.18044	5.18044	2.991	3.078	-0.0540144	-0.0576288	5.18044	5.18044	5.18044	5.18044	2.991	3.078	-0.0540144	-0.0576288	0	0	0	0	0	0	0	0	1.04058
51	-4.64627	-9.17656	4.64627	9.17656	2.3535	3.2385	0.903577	0.873064	-5.50784	-10.0381	5.50784	10.0381	2.6535	3.4935	0.8931	0.861561	-5.50784	-10.0381	5.50784	10.0381	2.6535	3.4935	0.8931	0.861561	0.861571	0.861571	-0.861571	-0.861571	-0.3	-0.255	0.0104776	0.0115032	0.861571	0.861571	-0.861571	-0.861571	-0.3	-0.255	0.0104776	0.0115032	0	0	0	0	0	0	0	0	4.53029
52	20.3946	22.2315	20.3946	22.2315	7.8315	7.9265	0.842845	0.830477	35.6067	37.4436	35.6067	37.4436	15.7115	15.0725	0.678355	0.655158	36.785	38.6219	36.785	38.6219	16.0535	15.6815	0.669111	0.645868	-15.2121	-15.2121	-15.2121	-15.2121	-7.88	-7.146	0.164491	0.175319	-16.3904	-16.3904	-16.3904	-16.3904	-8.222	-7.755	0.173734	0.184609	-1.17834	-1.17834	-1.17834	-1.17834	-0.342001	-0.609	0.00924331	0.00928998	-1.83686
53	-1.97546	-0.367662	1.97546	0.367662	0.6765	0.9385	0.961761	0.97282	-4.08091	-2.47311	4.08091	2.47311	1.7245	1.4835	0.919108	0.92963	-1.5292	0.0785998	1.5292	0.0785998	1.0365	1.2585	0.958937	0.967864	2.10545	2.10545	-2.10545	-2.10545	-1.048	-0.545	0.0426529	0.0431901	-0.446262	-0.446262	0.446262	0.289063	-0.36	-0.32	0.00282323	0.00495565	-2.55171	-2.55171	2.55171	2.39451	0.688	0.225	-0.0398297	-0.0382344	-1.6078
54	-3.19684	-0.891533	3.19684	0.891533	0.6325	0.7855	0.954737	0.976833	-1.78534	0.519968	1.78534	0.519968	0.6205	0.9455	0.968782	0.98317	-1.78534	0.519968	1.78534	0.519968	0.6205	0.9455	0.968782	0.98317	-1.4115	-1.4115	1.4115	0.371565	0.012	-0.16	-0.014045	-0.00633657	-1.4115	-1.4115	1.4115	0.371565	0.012	-0.16	-0.014045	-0.00633657	0	0	0	0	0	0	0	0	-2.30531
55	0.507344	-6.10782	0.507344	6.10782	0.9345	1.8205	0.980635	0.929749	1.15648	-5.45868	1.15648	5.45868	1.3965	2.1525	0.961848	0.933227	2.38729	-4.22787	2.38729	4.22787	1.0005	1.8715	0.982602	0.943726	-0.649137	-0.649137	-0.649137	0.649137	-0.462	-0.332	0.0187873	-0.00347769	-1.87994	-1.87994	-1.87994	1.87994	-0.0659999	-0.051	-0.00196731	-0.0139768	-1.23081	-1.23081	-1.23081	1.23081	0.396	0.281	-0.0207546	-0.0104991	6.61516
56	-5.68269	-10.0521	5.68269	10.0521	3.5925	4.3405	0.906599	0.880912	0.853	-3.51643	0.853	3.51643	0.7025	0.8765	0.98967	0.957163	0.853	-3.51643	0.853	3.51643	0.7025	0.8765	0.98967	0.957163	-6.53569	-6.53569	4.82969	6.53569	2.89	3.464	-0.0830707	-0.0762517	-6.53569	-6.53569	4.82969	6.53569	2.89	3.464	-0.0830707	-0.0762517	0	0	0	0	0	0	0	0	4.36943
57	1.59558	-3.21756	1.59558	3.21756	1.1225	1.8505	0.984737	0.962763	3.64016	-1.17298	3.64016	1.17298	1.5635	0.8975	0.974586	0.978448	3.64016	-1.17298	3.64016	1.17298	1.5635	0.8975	0.974586	0.978448	-2.04458	-2.04458	-2.04458	2.04458	-0.441	0.953	0.0101509	-0.0156854	-2.04458	-2.04458	-2.04458	2.04458	-0.441	0.953	0.0101509	-0.0156854	0	0	0	0	0	0	0	0	4.81314
58	1.85926	-3.00423	1.85926	3.00423	1.7815	1.0425	0.963146	0.966791	2.25423	-2.60926	2.25423	2.60926	1.7715	0.7295	0.96164	0.966855	2.10717	-2.75632	2.10717	2.75632	1.9775	1.3545	0.96469	0.967042	-0.394971	-0.394971	-0.394971	0.394971	0.0100001	0.313	0.00150549	-6.43134e-05	-0.247911	-0.247911	-0.247911	0.247911	-0.196	-0.312	-0.00154418	-0.000250816	0.14706	0.14706	0.14706	-0.14706	-0.206	-0.625	-0.00304967	-0.000186503	4.86349
59	-2.02696	-0.990864	2.02696	0.990864	0.7735	0.9855	0.967199	0.961365	-2.97998	-1.94388	2.97998	1.94388	0.8075	0.9925	0.959067	0.968321	-2.22058	-1.18448	2.22058	1.18448	0.7295	0.8785	0.965753	0.971411	0.953018	0.953018	-0.953018	-0.953018	-0.034	-0.00699997	0.00813156	-0.00695592	0.193615	0.193615	-0.193615	-0.193615	0.044	0.107	0.00144613	-0.0100466	-0.759403	-0.759403	0.759403	0.759403	0.078	0.114	-0.00668544	-0.00309068	-1.0361
60	-0.570413	0.307992	0.570413	0.307992	1.9655	1.8195	0.948116	0.955472	-10.066	-9.18761	10.066	9.18761	4.6535	5.1765	0.895004	0.897213	-10.066	-9.18761	10.066	9.18761	4.6535	5.1765	0.895004	0.897213	9.49561	9.49561	-9.49561	-8.87962	-2.688	-3.357	0.0531121	0.058259	9.49561	9.49561	-9.49561	-8.87962	-2.688	-3.357	0.0531121	0.058259	0	0	0	0	0	0	0	0	-0.878405
61	1.07045	-1.15319	1.07045	1.15319	0.9545	0.5395	0.985424	0.978153	-0.709163	-2.93281	0.709163	2.93281	0.4825	0.6035	0.984609	0.966193	0.45387	-1.76978	0.45387	1.76978	0.7245	0.4265	0.9884	0.976741	1.77962	1.77962	0.36129	-1.77962	0.472	-0.064	0.000815332	0.0119604	0.616583	0.616583	0.616583	-0.616583	0.23	0.113	-0.0029754	0.00141174	-1.16303	-1.16303	0.255293	1.16303	-0.242	0.177	-0.00379074	-0.0105487	2.22365
62	-0.937623	-4.82433	0.937623	4.82433	1.7165	2.2315	0.957904	0.945363	-1.05647	-4.94318	1.05647	4.94318	1.7505	2.2585	0.951853	0.946195	-1.18574	-5.07245	1.18574	5.07245	1.6285	2.1475	0.957493	0.946552	0.118844	0.118844	-0.118844	-0.118844	-0.034	-0.027	0.00605094	-0.000832021	0.248119	0.248119	-0.248119	-0.248119	0.0880001	0.0840001	0.000410318	-0.00118852	0.129274	0.129274	-0.129274	-0.129274	0.122	0.111	-0.00564063	-0.000356495	3.88671
63	1.67169	-2.59774	1.67169	2.59774	1.1485	1.0535	0.973711	0.95789	1.32351	-2.94592	1.32351	2.94592	0.9805	1.1105	0.977337	0.958508	2.71973	-1.5497	2.71973	1.5497	1.2245	0.8775	0.978366	0.966537	0.348183	0.348183	0.348183	-0.348183	0.168	-0.0569999	-0.00362593	-0.000617743	-1.04804	-1.04804	-1.04804	1.04804	-0.0760001	0.176	-0.00465488	-0.00864661	-1.39622	-1.39622	-1.39622	1.39622	-0.244	0.233	-0.00102896	-0.00802886	4.26943
64	3.19454	-0.224843	3.19454	0.224843	1.6185	1.5585	0.965791	0.957132	2.34237	-1.07701	2.34237	1.07701	1.1575	0.9795	0.97515	0.967649	3.07232	-0.34706	3.07232	0.34706	1.3855	1.3065	0.969905	0.964878	0.852169	0.852169	0.852169	-0.852169	0.461	0.579	-0.00935805	-0.0105163	0.122217	0.122217	0.122217	-0.122217	0.233	0.252	-0.00411397	-0.00774598	-0.729952	-0.729952	-0.729952	0.729952	-0.228	-0.327	0.00524408	0.0027703	3.41938
65	-0.762543	-3.69283	0.762543	3.69283	1.4915	1.4935	0.962865	0.962232	0.283127	-2.64716	0.283127	2.64716	1.2185	1.1405	0.968795	0.969187	0.283127	-2.64716	0.283127	2.64716	1.2185	1.1405	0.968795	0.969187	-1.04567	-1.04567	0.479415	1.04567	0.273	0.353	-0.00593019	-0.00695479	-1.04567	-1.04567	0.479415	1.04567	0.273	0.353	-0.00593019	-0.00695479	0	0	0	0	0	0	0	0	2.93029
66	0.0513131	-2.19836	0.0513131	2.19836	1.5185	2.6175	0.959731	0.968496	3.56842	1.31874	3.56842	1.31874	1.7555	2.6515	0.957119	0.953551	2.05016	-0.199513	2.05016	0.199513	1.4705	2.7265	0.961825	0.958822	-3.51711	-3.51711	-3.51711	0.879619	-0.237	-0.0339999	0.00261152	0.0149443	-1.99885	-1.99885	-1.99885	1.99885	0.0480001	-0.109	-0.00209373	0.00967354	1.51826	1.51826	1.51826	1.11923	0.285	-0.075	-0.00470525	-0.00527072	2.24968
67	-1.58234	-4.22484	1.58234	4.22484	0.8165	0.8575	0.977852	0.952751	-1.03938	-3.68188	1.03938	3.68188	0.6775	0.9645	0.98075	0.957234	-2.67588	-5.31838	2.67588	5.31838	1.9935	1.9675	0.960228	0.941034	-0.542955	-0.542955	0.542955	0.542955	0.139	-0.107	-0.00289851	-0.00448394	1.09355	1.09355	-1.09355	-1.09355	-1.177	-1.11	0.0176239	0.0117163	1.6365	1.6365	-1.6365	-1.6365	-1.316	-1.003	0.0205224	0.0162002	2.6425
68	-1.77611	-1.18067	1.77611	1.18067	2.6455	2.1895	0.932822	0.942164	-4.33873	-3.74328	4.33873	3.74328	2.1395	1.8225	0.94665	0.953187	-4.6362	-4.04076	4.6362	4.04076	1.9525	1.6935	0.943154	0.945826	2.56261	2.56261	-2.56261	-2.56261	0.506	0.367	-0.0138282	-0.011023	2.86009	2.86009	-2.86009	-2.86009	0.693	0.496	-0.0103323	-0.00366223	0.297476	0.297476	-0.297476	-0.297476	0.187	0.129	0.00349587	0.00736082	-0.595445
69	0.357822	-3.56546	0.357822	3.56546	0.9165	0.9655	0.983428	0.961436	-4.32046	-8.24375	4.32046	8.24375	1.3235	2.2395	0.955837	0.925513	-0.946661	-4.86995	0.946661	4.86995	0.8205	1.1015	0.975796	0.951416	4.67828	4.67828	-3.96264	-4.67828	-0.407	-1.274	0.027591	0.0359233	1.30448	1.30448	-0.588838	-1.30448	0.096	-0.136	0.00763249	0.01002	-3.3738	-3.3738	3.3738	3.3738	0.503	1.138	-0.0199585	-0.0259033	3.92329
70	1.70119	-1.10329	1.70119	1.10329	1.5305	1.0805	0.967161	0.974214	-0.284242	-3.08873	0.284242	3.08873	1.2405	1.3635	0.971692	0.963177	0.305588	-2.4989	0.305588	2.4989	0.8505	1.2035	0.98037	0.972315	1.98544	1.98544	1.41695	-1.98544	0.29	-0.283	-0.00453079	0.0110369	1.39561	1.39561	1.39561	-1.39561	0.68	-0.123	-0.0132091	0.00189942	-0.58983	-0.58983	-0.0213464	0.58983	0.39	0.16	-0.00867832	-0.00913745	2.80449
71	1.50169	2.12308	1.50169	2.12308	1.6265	1.3935	0.974696	0.982266	0.267473	0.888856	0.267473	0.888856	1.1075	1.1345	0.977758	0.981521	-1.07419	-0.452805	1.07419	0.452805	1.2115	0.8605	0.97441	0.97863	1.23422	1.23422	1.23422	1.23422	0.519	0.259	-0.00306237	0.000744641	2.57588	2.57588	0.427507	1.67027	0.415	0.533	0.000286162	0.0036357	1.34166	1.34166	-0.806716	0.436051	-0.104	0.274	0.00334853	0.00289106	-0.621383
72	2.73918	-0.664567	2.73918	0.664567	1.7545	0.9345	0.973902	0.971209	1.81092	-1.59283	1.81092	1.59283	1.2645	0.5845	0.979261	0.978252	3.35825	-0.045497	3.35825	0.045497	2.3305	1.5065	0.966846	0.963381	0.928261	0.928261	0.928261	-0.928261	0.49	0.35	-0.00535947	-0.007043	-0.61907	-0.61907	-0.61907	0.61907	-0.576	-0.572	0.00705606	0.00782776	-1.54733	-1.54733	-1.54733	1.54733	-1.066	-0.922	0.0124155	0.0148708	3.40374
73	3.92368	0.233194	3.92368	0.233194	2.5045	0.7185	0.964954	0.983279	3.52813	-0.162348	3.52813	0.162348	2.4205	0.7875	0.963918	0.982128	4.15215	0.461666	4.15215	0.461666	2.6765	0.8875	0.960101	0.9774	0.395542	0.395542	0.395542	0.0708464	0.0840001	-0.069	0.00103664	0.00115102	-0.228472	-0.228472	-0.228472	-0.228472	-0.172	-0.169	0.00485301	0.0058797	-0.624014	-0.624014	-0.624014	-0.299318	-0.256	-0.1	0.00381637	0.00472867	3.69048
74	1.15495	-1.50343	1.15495	1.50343	1.2755	0.5015	0.976128	0.981377	1.98147	-0.676906	1.98147	0.676906	1.4905	0.6335	0.974083	0.984201	1.26775	-1.39063	1.26775	1.39063	1.3635	0.7295	0.96843	0.981478	-0.826527	-0.826527	-0.826527	0.826527	-0.215	-0.132	0.00204462	-0.00282443	-0.112803	-0.112803	-0.112803	0.112803	-0.0879999	-0.228	0.00769758	-0.000101447	0.713724	0.713724	0.713724	-0.713724	0.127	-0.096	0.00565296	0.00272298	2.65838
75	3.45308	-0.367177	3.45308	0.367177	2.5585	1.5025	0.966623	0.965745	2.87288	-0.947375	2.87288	0.947375	2.1665	1.1115	0.971248	0.970748	3.9255	0.105248	3.9255	0.105248	2.8345	1.8025	0.96158	0.963569	0.580198	0.580198	0.580198	-0.580198	0.392	0.391	-0.00462431	-0.00500297	-0.472424	-0.472424	-0.472424	0.261929	-0.276	-0.3	0.00504363	0.00217587	-1.05262	-1.05262	-1.05262	0.842127	-0.668	-0.691	0.00966793	0.00717884	3.82025
76	0.283241	-1.64237	0.283241	1.64237	1.0025	1.0875	0.976701	0.977785	0.747375	-1.17824	0.747375	1.17824	1.1085	0.9285	0.977936	0.976171	0.508295	-1.41732	0.508295	1.41732	1.1195	0.8765	0.975998	0.976838	-0.464134	-0.464134	-0.464134	0.464134	-0.106	0.159	-0.00123543	0.00161397	-0.225053	-0.225053	-0.225053	0.225053	-0.117	0.211	0.000703037	0.000946999	0.239081	0.239081	0.239081	-0.239081	-0.011	0.052	0.00193846	-0.000666976	1.92561
77	2.42713	-0.0243052	2.42713	0.0243052	1.6185	0.6855	0.981188	0.987675	1.19886	-1.25257	1.19886	1.25257	1.0755	0.5115	0.988331	0.98681	0.602963	-1.84847	0.602963	1.84847	1.2785	0.9695	0.980394	0.982214	1.22827	1.22827	1.22827	-1.22827	0.543	0.174	-0.00714362	0.000864625	1.82416	1.82416	1.82416	-1.82416	0.34	-0.284	0.000793815	0.00546086	0.595896	0.595896	0.595896	-0.595896	-0.203	-0.458	0.00793743	0.00459623	2.45143
78	-0.750424	-3.05621	0.750424	3.05621	1.4065	0.4975	0.96764	0.967439	2.5773	0.271511	2.5773	0.271511	2.9925	1.5725	0.95257	0.969837	1.35225	-0.953538	1.35225	0.953538	2.6785	1.4155	0.952833	0.966384	-3.32772	-3.32772	-1.82688	2.7847	-1.586	-1.075	0.01507	-0.00239736	-2.10268	-2.10268	-0.601827	2.10268	-1.272	-0.918	0.0148061	0.00105494	1.22505	1.22505	1.22505	-0.682027	0.314	0.157	-0.00026387	0.0034523	2.30579
79	0.928746	-1.32115	0.928746	1.32115	1.5785	1.3735	0.961939	0.967623	-0.339758	-2.58965	0.339758	2.58965	1.2015	1.3735	0.972618	0.972456	0.458845	-1.79105	0.458845	1.79105	1.5355	1.3135	0.968243	0.971727	1.2685	1.2685	0.588988	-1.2685	0.377	0	-0.0106786	-0.00483292	0.469901	0.469901	0.469901	-0.469901	0.043	0.0599999	-0.00630337	-0.00410449	-0.798603	-0.798603	-0.119088	0.798603	-0.334	0.0599999	0.00437522	0.000728428	2.24989
80	2.15761	1.00866	2.15761	1.00866	1.1645	0.6175	0.983443	0.990991	2.42148	1.27254	2.42148	1.27254	1.1085	0.7425	0.981779	0.989588	2.29067	1.14172	2.29067	1.14172	1.1645	0.7835	0.982065	0.987685	-0.263877	-0.263877	-0.263877	-0.263877	0.056	-0.125	0.0016638	0.0014028	-0.133059	-0.133059	-0.133059	-0.133059	0	-0.166	0.00137806	0.00330615	0.130818	0.130818	0.130818	0.130818	-0.056	-0.041	-0.000285745	0.00190336	1.14895
81	1.59302	0.898227	1.59302	0.898227	0.8295	1.0135	0.99357	0.987494	2.22884	1.53405	2.22884	1.53405	1.0745	1.2555	0.990162	0.984167	1.56136	0.866562	1.56136	0.866562	0.9705	1.1995	0.99052	0.983167	-0.635819	-0.635819	-0.635819	-0.635819	-0.245	-0.242	0.00340819	0.00332767	0.0316649	0.0316649	0.0316649	0.0316649	-0.141	-0.186	0.00305062	0.00432742	0.667484	0.667484	0.667484	0.667484	0.104	0.0560001	-0.000357568	0.000999749	0.694797
82	0.937981	0.158427	0.937981	0.158427	0.7895	0.8085	0.990597	0.985843	2.6967	1.91715	2.6967	1.91715	1.3735	1.5795	0.983614	0.980291	1.55548	0.775925	1.55548	0.775925	1.0025	0.9575	0.986286	0.986487	-1.75872	-1.75872	-1.75872	-1.75872	-0.584	-0.771	0.00698215	0.00555241	-0.617498	-0.617498	-0.617498	-0.617498	-0.213	-0.149	0.00431013	-0.000643432	1.14122	1.14122	1.14122	1.14122	0.371	0.622	-0.00267202	-0.00619584	0.779554
83	-1.7861	-2.3108	1.7861	2.3108	0.8655	1.4065	0.981192	0.976741	-1.94754	-2.47223	1.94754	2.47223	0.8275	1.3685	0.980551	0.976878	-0.922986	-1.44768	0.922986	1.44768	0.9715	1.2865	0.983089	0.976166	0.161433	0.161433	-0.161433	-0.161433	0.038	0.038	0.000641346	-0.000136912	-0.863119	-0.863119	0.863119	0.863119	-0.106	0.12	-0.0018968	0.000574708	-1.02455	-1.02455	1.02455	1.02455	-0.144	0.082	-0.00253814	0.00071162	0.524697
84	-0.179692	-2.20863	0.179692	2.20863	0.6695	1.2505	0.987324	0.976861	-1.02808	-3.05701	1.02808	3.05701	0.9105	1.2875	0.984052	0.97712	-0.985929	-3.01487	0.985929	3.01487	0.7415	1.1955	0.984291	0.973902	0.848385	0.848385	-0.848385	-0.848385	-0.241	-0.0370001	0.00327241	-0.000259459	0.806238	0.806238	-0.806238	-0.806238	-0.072	0.0549999	0.00303364	0.00295848	-0.0421474	-0.0421474	0.0421474	0.0421474	0.169	0.092	-0.000238776	0.00321794	2.02894
85	-1.98522	-2.0107	1.98522	2.0107	1.1965	0.5195	0.977574	0.983528	-3.37234	-3.39782	3.37234	3.39782	1.9475	1.2315	0.969402	0.975843	-1.60014	-1.62562	1.60014	1.62562	1.1685	0.5195	0.977919	0.985131	1.38712	1.38712	-1.38712	-1.38712	-0.751	-0.712	0.00817138	0.00768417	-0.385074	-0.385074	0.385074	0.385074	0.028	0	-0.000345349	-0.00160378	-1.7722	-1.7722	1.7722	1.7722	0.779	0.712	-0.00851673	-0.00928795	0.0254815
86	2.07231	-3.88631	2.07231	3.88631	2.3445	2.1495	0.965053	0.958948	4.18531	-1.7733	4.18531	1.7733	2.9635	1.9815	0.959466	0.960731	2.80969	-3.14892	2.80969	3.14892	2.7345	2.1415	0.961614	0.956529	-2.11301	-2.11301	-2.11301	2.11301	-0.619	0.168	0.00558698	-0.00178242	-0.737387	-0.737387	-0.737387	0.737387	-0.39	0.00800014	0.00343877	0.00241947	1.37562	1.37562	1.37562	-1.37562	0.229	-0.16	-0.00214821	0.00420189	5.95861
87	0.18692	0.529595	0.18692	0.529595	0.8715	0.6165	0.982806	0.992481	0.112748	0.455423	0.112748	0.455423	0.8985	0.6885	0.984669	0.992918	0.0288907	0.371566	0.0288907	0.371566	0.8985	0.7305	0.984728	0.991683	0.074172	0.074172	0.074172	0.074172	-0.027	-0.072	-0.00186282	-0.000436962	0.158029	0.158029	0.158029	0.158029	-0.027	-0.114	-0.00192225	0.000798047	0.0838571	0.0838571	0.0838571	0.0838571	0	-0.042	-5.94258e-05	0.00123501	-0.342676
88	2.33794	-2.31745	2.33794	2.31745	2.0095	1.7725	0.979291	0.964362	2.45642	-2.19897	2.45642	2.19897	2.0645	1.8045	0.978368	0.963452	3.04749	-1.6079	3.04749	1.6079	2.0645	1.7575	0.978978	0.966691	-0.118479	-0.118479	-0.118479	0.118479	-0.0550001	-0.0320001	0.00092274	0.000909269	-0.709552	-0.709552	-0.709552	0.709552	-0.0550001	0.015	0.000312746	-0.00232917	-0.591073	-0.591073	-0.591073	0.591073	0	0.0470001	-0.000609994	-0.00323844	4.65539
89	0.26719	-4.84576	0.26719	4.84576	0.7755	1.5065	0.986946	0.9685	0.649479	-4.46347	0.649479	4.46347	0.9525	1.4295	0.986749	0.970414	1.10983	-4.00311	1.10983	4.00311	1.1555	1.3175	0.984805	0.972529	-0.382289	-0.382289	-0.382289	0.382289	-0.177	0.077	0.000197291	-0.00191343	-0.842642	-0.842642	-0.842642	0.842642	-0.38	0.189	0.0021407	-0.00402898	-0.460352	-0.460352	-0.460352	0.460352	-0.203	0.112	0.00194341	-0.00211555	5.11295
90	-0.0943554	-1.36844	0.0943554	1.36844	0.7215	0.4835	0.988357	0.984581	-0.460302	-1.73439	0.460302	1.73439	0.8065	0.5815	0.987382	0.984108	-1.15064	-2.42473	1.15064	2.42473	0.8685	0.8065	0.984091	0.981394	0.365947	0.365947	-0.365947	-0.365947	-0.085	-0.0980001	0.000975132	0.000472724	1.05629	1.05629	-1.05629	-1.05629	-0.147	-0.323	0.00426573	0.00318742	0.69034	0.69034	-0.69034	-0.69034	-0.062	-0.225	0.00329059	0.00271469	1.27409
91	6.15227	0.96095	6.15227	0.96095	2.3335	0.7495	0.973325	0.992626	5.73165	0.540326	5.73165	0.540326	2.2525	0.5975	0.974944	0.994422	5.6807	0.489374	5.6807	0.489374	2.2525	0.5855	0.975968	0.993942	0.420624	0.420624	0.420624	0.420624	0.0810001	0.152	-0.0016188	-0.00179637	0.471576	0.471576	0.471576	0.471576	0.0810001	0.164	-0.00264311	-0.00131667	0.0509516	0.0509516	0.0509516	0.0509516	0	0.012	-0.00102431	0.000479698	5.19132
92	-0.614995	-1.74325	0.614995	1.74325	1.1715	1.1525	0.976803	0.979701	-0.528078	-1.65633	0.528078	1.65633	1.1715	0.9935	0.977883	0.982319	0.177018	-0.951233	0.177018	0.951233	1.6925	0.9885	0.972197	0.97832	-0.0869165	-0.0869165	0.0869165	0.0869165	0	0.159	-0.00108039	-0.00261778	-0.792013	-0.792013	0.437977	0.792013	-0.521	0.164	0.00460595	0.00138062	-0.705096	-0.705096	0.35106	0.705096	-0.521	0.005	0.00568634	0.0039984	1.12825
93	1.29769	-0.844056	1.29769	0.844056	1.9125	1.0355	0.975156	0.978014	1.03909	-1.10266	1.03909	1.10266	1.7145	1.2705	0.979216	0.974212	1.0468	-1.09495	1.0468	1.09495	2.0645	1.3475	0.973898	0.97494	0.258605	0.258605	0.258605	-0.258605	0.198	-0.235	-0.00406063	0.00380236	0.250891	0.250891	0.250891	-0.250891	-0.152	-0.312	0.00125766	0.00307351	-0.00771355	-0.00771355	-0.00771355	0.00771355	-0.35	-0.077	0.00531828	-0.000728846	2.14175
94	-0.382614	0.177555	0.382614	0.177555	1.1525	0.8305	0.979541	0.983739	-0.890596	-0.330427	0.890596	0.330427	0.8245	0.7215	0.982058	0.984893	0.380408	0.940578	0.380408	0.940578	1.5495	1.3395	0.976864	0.980525	0.507982	0.507982	-0.507982	-0.152872	0.328	0.109	-0.00251764	-0.00115353	-0.763022	-0.763022	0.00220535	-0.763022	-0.397	-0.509	0.00267679	0.00321454	-1.271	-1.271	0.510188	-0.610151	-0.725	-0.618	0.00519443	0.00436807	-0.560169
95	1.93058	2.12523	1.93058	2.12523	2.2475	1.5705	0.973637	0.981509	1.21799	1.41265	1.21799	1.41265	2.1195	1.3605	0.971967	0.980585	1.14567	1.34033	1.14567	1.34033	2.0615	1.3605	0.972688	0.981374	0.712585	0.712585	0.712585	0.712585	0.128	0.21	0.00167018	0.00092411	0.784906	0.784906	0.784906	0.784906	0.186	0.21	0.000949204	0.000134706	0.0723209	0.0723209	0.0723209	0.0723209	0.0580001	0	-0.000720978	-0.000789404	-0.194655
96	4.5282	1.49152	4.5282	1.49152	1.8465	2.0065	0.968378	0.970093	2.17639	-0.860295	2.17639	0.860295	1.2195	1.3935	0.983075	0.975159	5.96234	2.92565	5.96234	2.92565	2.0895	2.2195	0.968337	0.967745	2.35182	2.35182	2.35182	0.631225	0.627	0.613	-0.0146971	-0.00506633	-1.43413	-1.43413	-1.43413	-1.43413	-0.243	-0.213	4.071e-05	0.00234795	-3.78595	-3.78595	-3.78595	-2.06536	-0.87	-0.826	0.0147378	0.00741428	3.03668
97	2.36324	-2.45534	2.36324	2.45534	1.7655	0.7305	0.980887	0.978146	3.22221	-1.59636	3.22221	1.59636	2.4885	1.2055	0.97284	0.974779	3.36387	-1.4547	3.36387	1.4547	2.1575	0.9245	0.97663	0.979278	-0.858975	-0.858975	-0.858975	0.858975	-0.723	-0.475	0.00804639	0.00336748	-1.00064	-1.00064	-1.00064	1.00064	-0.392	-0.194	0.00425685	-0.0011313	-0.141662	-0.141662	-0.141662	0.141662	0.331	0.281	-0.00378954	-0.00449878	4.81857
98	2.39748	-2.37986	2.39748	2.37986	1.3805	0.3705	0.985306	0.981566	2.31781	-2.45953	2.31781	2.45953	1.4875	0.3705	0.984075	0.98053	2.56998	-2.20736	2.56998	2.20736	1.3805	0.4935	0.985839	0.983267	0.0796738	0.0796738	0.0796738	-0.0796738	-0.107	0	0.00123143	0.00103545	-0.172498	-0.172498	-0.172498	0.172498	0	-0.123	-0.000533223	-0.00170076	-0.252172	-0.252172	-0.252172	0.252172	0.107	-0.123	-0.00176465	-0.00273621	4.77734
99	-0.312607	0.360098	0.312607	0.360098	1.9215	1.7685	0.970176	0.976286	-0.51475	0.157955	0.51475	0.157955	1.6215	1.4815	0.974156	0.98004	-1.57221	-0.899502	1.57221	0.899502	1.6215	1.4735	0.968752	0.974606	0.202143	0.202143	-0.202143	0.202143	0.3	0.287	-0.0039798	-0.00375426	1.2596	1.2596	-1.2596	-0.539405	0.3	0.295	0.00142407	0.00167954	1.05746	1.05746	-1.05746	-0.741547	0	0.00800002	0.00540388	0.0054338	-0.672705
100	3.0682	-2.43375	3.0682	2.43375	1.5215	1.2575	0.984649	0.980802	1.21565	-4.2863	1.21565	4.2863	1.0085	1.7515	0.986611	0.970834	1.6493	-3.85265	1.6493	3.85265	0.9025	2.0015	0.989886	0.974419	1.85255	1.85255	1.85255	-1.85255	0.513	-0.494	-0.00196225	0.00996774	1.4189	1.4189	1.4189	-1.4189	0.619	-0.744	-0.00523668	0.00638217	-0.433654	-0.433654	-0.433654	0.433654	0.106	-0.25	-0.00327444	-0.00358558	5.50195
101	0.958441	-3.22607	0.958441	3.22607	0.8345	1.8685	0.98963	0.970511	0.938419	-3.24609	0.938419	3.24609	0.8175	1.8685	0.991683	0.971541	0.669486	-3.51503	0.669486	3.51503	0.7405	1.9695	0.991197	0.970179	0.0200215	0.0200215	0.0200215	-0.0200215	0.017	0	-0.00205386	-0.00102979	0.288955	0.288955	0.288955	-0.288955	0.094	-0.101	-0.00156742	0.000332236	0.268934	0.268934	0.268934	-0.268934	0.077	-0.101	0.000486434	0.00136203	4.18451
102	-3.39015	-1.8336	3.39015	1.8336	1.2605	0.9805	0.970222	0.978845	-3.04852	-1.49197	3.04852	1.49197	1.4005	1.0095	0.970031	0.9791	-3.08171	-1.52516	3.08171	1.52516	1.2605	0.9805	0.971516	0.979495	-0.341632	-0.341632	0.341632	0.341632	-0.14	-0.029	0.000190914	-0.000254691	-0.308441	-0.308441	0.308441	0.308441	0	0	-0.00129348	-0.000649869	0.0331909	0.0331909	-0.0331909	-0.0331909	0.14	0.029	-0.00148439	-0.000395179	-1.55655
103	-0.998491	-2.79543	0.998491	2.79543	0.7045	0.8395	0.984495	0.979329	-1.32041	-3.11735	1.32041	3.11735	0.6385	0.8465	0.982981	0.978664	-0.72615	-2.52309	0.72615	2.52309	0.7045	0.7345	0.98424	0.982071	0.321917	0.321917	-0.321917	-0.321917	0.066	-0.00699997	0.00151426	0.000665009	-0.272342	-0.272342	0.272342	0.272342	0	0.105	0.000255585	-0.00274211	-0.594259	-0.594259	0.594259	0.594259	-0.066	0.112	-0.00125867	-0.00340712	1.79694
104	3.38745	-0.84327	3.38745	0.84327	3.0855	2.2715	0.967638	0.961388	3.94372	-0.287001	3.94372	0.287001	3.3405	2.4205	0.966264	0.961286	4.2808	0.0500828	4.2808	0.0500828	3.6085	2.7025	0.962824	0.957647	-0.556269	-0.556269	-0.556269	0.556269	-0.255	-0.149	0.00137436	0.000101686	-0.893353	-0.893353	-0.893353	0.793187	-0.523	-0.431	0.00481367	0.00374103	-0.337084	-0.337084	-0.337084	0.236918	-0.268	-0.282	0.00343931	0.00363934	4.23072
105	-1.78915	-3.63078	1.78915	3.63078	1.1825	1.1065	0.979533	0.974102	-1.81236	-3.65399	1.81236	3.65399	0.8655	0.8655	0.981692	0.974869	-0.737025	-2.57865	0.737025	2.57865	1.1825	0.9375	0.978008	0.979408	0.0232094	0.0232094	-0.0232094	-0.0232094	0.317	0.241	-0.00215942	-0.00076741	-1.05213	-1.05213	1.05213	1.05213	0	0.169	0.00152469	-0.00530589	-1.07534	-1.07534	1.07534	1.07534	-0.317	-0.072	0.0036841	-0.00453848	1.84163
106	0.0912504	-5.3948	0.0912504	5.3948	1.4255	2.1295	0.978079	0.964869	0.44708	-5.03897	0.44708	5.03897	1.3805	1.8795	0.98138	0.967164	-0.371047	-5.8571	0.371047	5.8571	1.2745	2.1295	0.97913	0.963129	-0.35583	-0.35583	-0.35583	0.35583	0.045	0.25	-0.0033012	-0.00229526	0.462298	0.462298	-0.279797	-0.462298	0.151	0	-0.00105101	0.00173986	0.818128	0.818128	0.0760332	-0.818128	0.106	-0.25	0.00225019	0.00403511	5.48605
107	1.55193	-0.676934	1.55193	0.676934	1.3265	0.6215	0.981747	0.990586	1.03157	-1.19729	1.03157	1.19729	1.3265	0.6045	0.981857	0.988461	1.17054	-1.05832	1.17054	1.05832	1.3895	0.7325	0.981642	0.988158	0.520352	0.520352	0.520352	-0.520352	0	0.017	-0.000110626	0.00212514	0.381388	0.381388	0.381388	-0.381388	-0.063	-0.111	0.000104487	0.00242794	-0.138964	-0.138964	-0.138964	0.138964	-0.063	-0.128	0.000215113	0.000302792	2.22886
108	3.28466	-0.940206	3.28466	0.940206	1.4285	1.8785	0.986353	0.967796	2.07753	-2.14734	2.07753	2.14734	1.5265	1.7655	0.987358	0.974745	1.93853	-2.28634	1.93853	2.28634	1.0825	2.2275	0.992699	0.969137	1.20713	1.20713	1.20713	-1.20713	-0.0979999	0.113	-0.00100559	-0.00694925	1.34613	1.34613	1.34613	-1.34613	0.346	-0.349	-0.00634652	-0.00134128	0.139001	0.139001	0.139001	-0.139001	0.444	-0.462	-0.00534093	0.00560796	4.22487
109	0.465732	-3.6419	0.465732	3.6419	0.7165	1.3895	0.993821	0.977601	-0.391517	-4.49915	0.391517	4.49915	0.5345	1.3895	0.991738	0.972559	0.622794	-3.48484	0.622794	3.48484	0.9135	1.3005	0.989908	0.977901	0.857249	0.857249	0.0742151	-0.857249	0.182	0	0.00208253	0.00504142	-0.157062	-0.157062	-0.157062	0.157062	-0.197	0.089	0.00391281	-0.000300944	-1.01431	-1.01431	-0.231277	1.01431	-0.379	0.089	0.00183028	-0.00534236	4.10763
110	-3.37404	-3.3399	3.37404	3.3399	0.8625	0.7665	0.972269	0.975283	-2.84503	-2.81089	2.84503	2.81089	0.6765	0.8455	0.97556	0.975372	-2.1346	-2.10046	2.1346	2.10046	0.6765	0.8025	0.979095	0.97897	-0.529014	-0.529014	0.529014	0.529014	0.186	-0.079	-0.00329119	-8.92282e-05	-1.23944	-1.23944	1.23944	1.23944	0.186	-0.036	-0.0068261	-0.00368708	-0.71043	-0.71043	0.71043	0.71043	0	0.043	-0.00353491	-0.00359786	-0.03414
111	1.33016	-1.09419	1.33016	1.09419	1.1515	0.7395	0.98697	0.985349	0.909654	-1.5147	0.909654	1.5147	0.9425	0.7845	0.989923	0.981744	1.41161	-1.01275	1.41161	1.01275	1.1575	0.6615	0.987954	0.985736	0.420507	0.420507	0.420507	-0.420507	0.209	-0.045	-0.00295299	0.00360471	-0.0814451	-0.0814451	-0.0814451	0.0814451	-0.00600004	0.078	-0.00098443	-0.000386715	-0.501952	-0.501952	-0.501952	0.501952	-0.215	0.123	0.00196856	-0.00399142	2.42435
112	5.9117	1.41592	5.9117	1.41592	2.7705	1.7575	0.972494	0.97751	4.2822	-0.213579	4.2822	0.213579	2.1125	0.8835	0.972178	0.982929	3.26559	-1.23019	3.26559	1.23019	2.0835	1.2975	0.976327	0.979051	1.6295	1.6295	1.6295	1.20234	0.658	0.874	0.000315905	-0.00541931	2.64611	2.64611	2.64611	0.185731	0.687	0.46	-0.00383246	-0.00154167	1.01661	1.01661	1.01661	-1.01661	0.0289998	-0.414	-0.00414836	0.00387764	4.49578
113	-0.190067	-3.12897	0.190067	3.12897	1.3245	1.3955	0.979451	0.969409	-0.087172	-3.02607	0.087172	3.02607	1.2755	1.6495	0.980497	0.971788	-0.854906	-3.7938	0.854906	3.7938	1.0765	2.1565	0.980032	0.971422	-0.102895	-0.102895	0.102895	0.102895	0.049	-0.254	-0.00104672	-0.00237936	0.664839	0.664839	-0.664839	-0.664839	0.248	-0.761	-0.000581086	-0.00201285	0.767734	0.767734	-0.767734	-0.767734	0.199	-0.507	0.000465631	0.000366509	2.9389
114	0.289075	-1.62029	0.289075	1.62029	0.9105	1.3665	0.988916	0.973893	1.45765	-0.451718	1.45765	0.451718	1.1615	1.4405	0.989256	0.974488	1.19908	-0.710281	1.19908	0.710281	1.1245	1.3045	0.988191	0.973524	-1.16857	-1.16857	-1.16857	1.16857	-0.251	-0.074	-0.000340819	-0.000595689	-0.910009	-0.910009	-0.910009	0.910009	-0.214	0.062	0.000724792	0.000368714	0.258563	0.258563	0.258563	-0.258563	0.0369999	0.136	0.00106561	0.000964403	1.90937
115	-1.15996	-2.68603	1.15996	2.68603	1.0865	1.0775	0.981825	0.980711	-1.84818	-3.37426	1.84818	3.37426	1.0255	1.3475	0.979498	0.977754	-0.30348	-1.82956	0.30348	1.82956	1.2425	0.8525	0.983666	0.982297	0.688221	0.688221	-0.688221	-0.688221	0.061	-0.27	0.0023275	0.00295663	-0.856477	-0.856477	0.856477	0.856477	-0.156	0.225	-0.00184065	-0.00158572	-1.5447	-1.5447	1.5447	1.5447	-0.217	0.495	-0.00416815	-0.00454235	1.52608
116	-4.1867	-5.72813	4.1867	5.72813	1.5735	1.4455	0.96791	0.962504	-3.9701	-5.51152	3.9701	5.51152	1.5035	1.6525	0.968682	0.963275	-3.69673	-5.23815	3.69673	5.23815	1.3465	1.3465	0.970722	0.965315	-0.216606	-0.216606	0.216606	0.216606	0.0700001	-0.207	-0.000771701	-0.000771463	-0.489975	-0.489975	0.489975	0.489975	0.227	0.099	-0.00281215	-0.00281119	-0.27337	-0.27337	0.27337	0.27337	0.157	0.306	-0.00204045	-0.00203973	1.54143
117	4.07708	-0.711003	4.07708	0.711003	2.4305	1.3615	0.977291	0.976249	2.97796	-1.81012	2.97796	1.81012	2.0335	1.0375	0.978527	0.977135	3.26407	-1.52401	3.26407	1.52401	2.1985	1.1325	0.977535	0.976194	1.09912	1.09912	1.09912	-1.09912	0.397	0.324	-0.00123668	-0.000885785	0.813011	0.813011	0.813011	-0.813011	0.232	0.229	-0.000244558	5.51939e-05	-0.286111	-0.286111	-0.286111	0.286111	-0.165	-0.095	0.000992119	0.000940979	4.78808
118	6.75096	1.98832	6.75096	1.98832	2.2115	2.1755	0.969252	0.97199	6.11045	1.3478	6.11045	1.3478	2.2265	1.9095	0.973563	0.975943	5.99012	1.22747	5.99012	1.22747	2.0965	2.2835	0.972644	0.967134	0.640514	0.640514	0.640514	0.640514	-0.0149999	0.266	-0.0043112	-0.0039525	0.760849	0.760849	0.760849	0.760849	0.115	-0.108	-0.00339192	0.00485605	0.120335	0.120335	0.120335	0.120335	0.13	-0.374	0.000919282	0.00880855	4.76265
119	0.480263	-1.63558	0.480263	1.63558	1.4085	0.8905	0.981619	0.978218	-0.129435	-2.24528	0.129435	2.24528	1.0025	0.8105	0.984651	0.980268	-0.417515	-2.53336	0.417515	2.53336	1.0965	0.8105	0.981857	0.97804	0.609697	0.609697	0.350828	-0.609697	0.406	0.08	-0.00303257	-0.00205022	0.897778	0.897778	0.0627476	-0.897778	0.312	0.08	-0.000238955	0.00017792	0.28808	0.28808	-0.28808	-0.28808	-0.094	0	0.00279361	0.00222814	2.11584
120	0.54312	-1.36867	0.54312	1.36867	1.2425	1.3385	0.986782	0.9803	1.33691	-0.574878	1.33691	0.574878	1.3215	0.9705	0.989325	0.982094	2.0772	0.165416	2.0772	0.165416	1.8095	1.1455	0.9832	0.981586	-0.793789	-0.793789	-0.793789	0.793789	-0.079	0.368	-0.00254351	-0.00179332	-1.53408	-1.53408	-1.53408	1.20325	-0.567	0.193	0.00358218	-0.00128585	-0.740294	-0.740294	-0.740294	0.409461	-0.488	-0.175	0.00612569	0.000507474	1.91179
121	-8.35016	-12.5277	8.35016	12.5277	5.6365	7.1665	0.932224	0.916031	-8.97112	-13.1486	8.97112	13.1486	5.7505	7.2475	0.930361	0.914814	-7.23149	-11.409	7.23149	11.409	5.3475	6.8835	0.934743	0.918564	0.620963	0.620963	-0.620963	-0.620963	-0.114	-0.0809999	0.00186336	0.00121623	-1.11867	-1.11867	1.11867	1.11867	0.289	0.283	-0.00251931	-0.00253314	-1.73963	-1.73963	1.73963	1.73963	0.403	0.364	-0.00438267	-0.00374937	4.17749
122	-0.450785	-3.25042	0.450785	3.25042	2.2405	1.4215	0.9636	0.969654	0.00130347	-2.79833	0.00130347	2.79833	2.2715	1.1805	0.964773	0.970858	-0.520552	-3.32019	0.520552	3.32019	2.1285	1.2555	0.964578	0.970861	-0.452088	-0.452088	0.449481	0.452088	-0.0310001	0.241	-0.00117284	-0.00120479	0.0697675	0.0697675	-0.0697675	-0.0697675	0.112	0.166	-0.000978231	-0.00120723	0.521856	0.521856	-0.519249	-0.521856	0.143	-0.075	0.000194609	-2.44379e-06	2.79963
123	2.09782	-2.74471	2.09782	2.74471	2.4965	1.4885	0.973171	0.967319	2.39014	-2.45238	2.39014	2.45238	2.5855	1.5845	0.972169	0.967505	1.6818	-3.16072	1.6818	3.16072	2.3545	1.3985	0.973191	0.966784	-0.292322	-0.292322	-0.292322	0.292322	-0.089	-0.0960001	0.00100231	-0.00018543	0.416016	0.416016	0.416016	-0.416016	0.142	0.0899999	-2.03252e-05	0.000535488	0.708338	0.708338	0.708338	-0.708338	0.231	0.186	-0.00102264	0.000720918	4.84252
124	0.744254	-5.13779	0.744254	5.13779	1.3375	1.5595	0.97499	0.966683	0.372526	-5.50952	0.372526	5.50952	1.1285	1.3945	0.980277	0.964461	-0.4524	-6.33445	0.4524	6.33445	1.2935	1.6915	0.980043	0.960524	0.371727	0.371727	0.371727	-0.371727	0.209	0.165	-0.00528681	0.00222152	1.19665	1.19665	0.291854	-1.19665	0.0439999	-0.132	-0.00505328	0.00615829	0.824926	0.824926	-0.0798736	-0.824926	-0.165	-0.297	0.000233531	0.00393677	5.88205
125	2.0409	-2.45131	2.0409	2.45131	2.2765	1.0355	0.971756	0.981374	2.13365	-2.35856	2.13365	2.35856	2.4005	1.0975	0.971426	0.981839	1.22389	-3.26832	1.22389	3.26832	2.4715	1.7845	0.968308	0.975557	-0.0927499	-0.0927499	-0.0927499	0.0927499	-0.124	-0.0619999	0.000330746	-0.000464857	0.81701	0.81701	0.81701	-0.81701	-0.195	-0.749	0.00344884	0.00581735	0.90976	0.90976	0.90976	-0.90976	-0.0710001	-0.687	0.0031181	0.00628221	4.49221
126	3.35812	0.166681	3.35812	0.166681	2.9905	1.7565	0.968544	0.973377	2.96549	-0.22595	2.96549	0.22595	3.0695	1.5855	0.966344	0.97157	4.16775	0.976319	4.16775	0.976319	2.9755	1.5595	0.969646	0.97965	0.392631	0.392631	0.392631	-0.0592695	-0.079	0.171	0.00220025	0.00180697	-0.809638	-0.809638	-0.809638	-0.809638	0.0150001	0.197	-0.00110239	-0.00627273	-1.20227	-1.20227	-1.20227	-0.750369	0.0940001	0.026	-0.00330263	-0.00807971	3.19144
127	4.00634	-0.102608	4.00634	0.102608	1.2855	0.7135	0.984574	0.986491	3.47272	-0.636226	3.47272	0.636226	1.2485	0.6795	0.987201	0.985057	2.56648	-1.54247	2.56648	1.54247	1.0845	0.6305	0.991664	0.982887	0.533618	0.533618	0.533618	-0.533618	0.0370001	0.034	-0.00262648	0.00143331	1.43986	1.43986	1.43986	-1.43986	0.201	0.083	-0.00708985	0.00360382	0.906242	0.906242	0.906242	-0.906242	0.164	0.049	-0.00446338	0.0021705	4.10895
128	0.391426	-1.50207	0.391426	1.50207	1.3005	1.0005	0.983159	0.982826	0.260902	-1.63259	0.260902	1.63259	1.2525	1.0405	0.983602	0.983167	1.58655	-0.306945	1.58655	0.306945	1.8055	1.3615	0.979879	0.979718	0.130524	0.130524	0.130524	-0.130524	0.048	-0.0400001	-0.000442505	-0.000341058	-1.19512	-1.19512	-1.19512	1.19512	-0.505	-0.361	0.0032804	0.00310749	-1.32565	-1.32565	-1.32565	1.32565	-0.553	-0.321	0.00372291	0.00344855	1.8935
129	-1.64133	-3.74559	1.64133	3.74559	2.3375	2.1035	0.9676	0.962912	-3.28784	-5.39211	3.28784	5.39211	2.9215	2.5815	0.962673	0.960186	-1.58524	-3.6895	1.58524	3.6895	2.3375	1.9905	0.965911	0.966328	1.64651	1.64651	-1.64651	-1.64651	-0.584	-0.478	0.00492674	0.00272572	-0.0560939	-0.0560939	0.0560939	0.0560939	0	0.113	0.00168914	-0.00341552	-1.70261	-1.70261	1.70261	1.70261	0.584	0.591	-0.00323761	-0.00614125	2.10426
130	2.14746	-3.62608	2.14746	3.62608	1.3575	1.7785	0.981139	0.97231	1.81445	-3.95909	1.81445	3.95909	1.2135	1.8175	0.982691	0.973921	1.38824	-4.3853	1.38824	4.3853	1.1455	1.9445	0.982539	0.971223	0.333016	0.333016	0.333016	-0.333016	0.144	-0.0389999	-0.00155151	-0.00161093	0.759226	0.759226	0.759226	-0.759226	0.212	-0.166	-0.00140005	0.00108773	0.42621	0.42621	0.42621	-0.42621	0.068	-0.127	0.000151455	0.00269866	5.77354
131	-0.267874	-4.07895	0.267874	4.07895	1.3885	0.9135	0.978209	0.972604	-0.522499	-4.33358	0.522499	4.33358	1.3885	1.1555	0.97774	0.971469	-0.480774	-4.29185	0.480774	4.29185	1.0995	1.4185	0.980813	0.969862	0.254625	0.254625	-0.254625	-0.254625	0	-0.242	0.000469148	0.00113499	0.2129	0.2129	-0.2129	-0.2129	0.289	-0.505	-0.00260359	0.00274128	-0.0417245	-0.0417245	0.0417245	0.0417245	0.289	-0.263	-0.00307274	0.00160629	3.81108
132	2.76688	-0.623926	2.76688	0.623926	1.5875	0.4815	0.984106	0.991241	1.31239	-2.07842	1.31239	2.07842	1.3045	0.5215	0.984592	0.983708	1.35985	-2.03096	1.35985	2.03096	1.3605	0.6285	0.983602	0.984163	1.45449	1.45449	1.45449	-1.45449	0.283	-0.04	-0.000486493	0.00753367	1.40703	1.40703	1.40703	-1.40703	0.227	-0.147	0.000503242	0.00707877	-0.0474619	-0.0474619	-0.0474619	0.0474619	-0.056	-0.107	0.000989735	-0.000454903	3.39081
133	-0.502504	-10.8211	0.502504	10.8211	0.9155	2.2605	0.985659	0.935612	-0.427357	-10.746	0.427357	10.746	1.0665	2.1585	0.982466	0.936284	-0.0618916	-10.3805	0.0618916	10.3805	0.9155	2.1325	0.988689	0.938535	-0.0751478	-0.0751478	0.0751478	0.0751478	-0.151	0.102	0.0031938	-0.000672519	-0.440613	-0.440613	0.440613	0.440613	0	0.128	-0.00302911	-0.00292319	-0.365465	-0.365465	0.365465	0.365465	0.151	0.0259998	-0.0062229	-0.00225067	10.3186
134	3.97041	-1.21532	3.97041	1.21532	1.7035	0.6275	0.982352	0.989444	3.6005	-1.58524	3.6005	1.58524	1.5085	0.4675	0.98348	0.987804	3.28224	-1.9035	3.28224	1.9035	1.5555	0.7325	0.98367	0.986548	0.369916	0.369916	0.369916	-0.369916	0.195	0.16	-0.00112784	0.00163925	0.688176	0.688176	0.688176	-0.688176	0.148	-0.105	-0.00131774	0.00289559	0.31826	0.31826	0.31826	-0.31826	-0.0470001	-0.265	-0.0001899	0.00125635	5.18574
135	2.53959	-2.39472	2.53959	2.39472	1.6125	1.0755	0.981871	0.977946	1.60592	-3.3284	1.60592	3.3284	1.3435	1.3435	0.982779	0.976886	2.0763	-2.85801	2.0763	2.85801	1.5675	1.2095	0.980691	0.978407	0.933675	0.933675	0.933675	-0.933675	0.269	-0.268	-0.000907362	0.00106043	0.463285	0.463285	0.463285	-0.463285	0.0450001	-0.134	0.00117969	-0.000460863	-0.47039	-0.47039	-0.47039	0.47039	-0.224	0.134	0.00208706	-0.00152129	4.93431
136	1.62361	-1.97724	1.62361	1.97724	1.3235	1.0285	0.988635	0.982473	0.799358	-2.80149	0.799358	2.80149	1.1055	1.4135	0.98844	0.978374	0.85005	-2.7508	0.85005	2.7508	1.0985	1.5425	0.989876	0.978192	0.82425	0.82425	0.82425	-0.82425	0.218	-0.385	0.000195444	0.00409979	0.773558	0.773558	0.773558	-0.773558	0.225	-0.514	-0.00124073	0.00428176	-0.0506921	-0.0506921	-0.0506921	0.0506921	0.00699997	-0.129	-0.00143617	0.000181973	3.60085
137	0.749881	-2.83884	0.749881	2.83884	0.7435	1.0285	0.994151	0.982356	1.43787	-2.15085	1.43787	2.15085	1.1405	0.6375	0.990146	0.985751	0.453681	-3.13504	0.453681	3.13504	0.7655	1.0285	0.992076	0.97976	-0.687992	-0.687992	-0.687992	0.687992	-0.397	0.391	0.00400466	-0.00339431	0.2962	0.2962	0.2962	-0.2962	-0.022	0	0.00207502	0.0025968	0.984192	0.984192	0.984192	-0.984192	0.375	-0.391	-0.00192964	0.0059911	3.58872
138	-0.520751	-1.62429	0.520751	1.62429	1.3315	0.5265	0.978978	0.988809	-1.56332	-2.66685	1.56332	2.66685	1.3745	1.2755	0.97531	0.982881	-3.46292	-4.56646	3.46292	4.56646	1.7025	2.1685	0.972245	0.974309	1.04257	1.04257	-1.04257	-1.04257	-0.043	-0.749	0.00366861	0.0059278	2.94217	2.94217	-2.94217	-2.94217	-0.371	-1.642	0.00673342	0.0144998	1.89961	1.89961	-1.89961	-1.89961	-0.328	-0.893	0.00306481	0.00857198	1.10353
139	4.28105	0.846315	4.28105	0.846315	1.9435	1.5465	0.983157	0.979433	1.58484	-1.84989	1.58484	1.84989	0.8645	0.7365	0.992072	0.982133	0.645348	-2.78938	0.645348	2.78938	1.4275	1.4755	0.982252	0.975344	2.69621	2.69621	2.69621	-1.00358	1.079	0.81	-0.00891501	-0.00270075	3.6357	3.6357	3.6357	-1.94307	0.516	0.0710001	0.00090462	0.004089	0.939493	0.939493	0.939493	-0.939493	-0.563	-0.739	0.00981963	0.00678974	3.43473
140	2.30283	-1.60047	2.30283	1.60047	1.4875	1.0675	0.981413	0.981981	1.48067	-2.42263	1.48067	2.42263	0.9185	1.0125	0.988411	0.982745	0.97292	-2.93038	0.97292	2.93038	1.1355	1.6015	0.981112	0.979487	0.822161	0.822161	0.822161	-0.822161	0.569	0.0549999	-0.00699776	-0.000763774	1.32991	1.32991	1.32991	-1.32991	0.352	-0.534	0.000301242	0.0024941	0.507749	0.507749	0.507749	-0.507749	-0.217	-0.589	0.00729901	0.00325787	3.9033
141	2.83268	-7.35358	2.83268	7.35358	1.0795	1.4415	0.989641	0.957203	2.74236	-7.4439	2.74236	7.4439	1.2625	1.2125	0.992531	0.954557	1.31146	-8.8748	1.31146	8.8748	1.7395	2.4095	0.981366	0.950961	0.090325	0.090325	0.090325	-0.090325	-0.183	0.229	-0.00288975	0.0026468	1.52122	1.52122	1.52122	-1.52122	-0.66	-0.968	0.00827497	0.00624263	1.4309	1.4309	1.4309	-1.4309	-0.477	-1.197	0.0111647	0.00359583	10.1863
142	-1.87396	-8.53424	1.87396	8.53424	0.8805	2.0755	0.979423	0.947904	-1.06265	-7.72293	1.06265	7.72293	0.9295	1.5875	0.980789	0.950557	-0.656319	-7.31659	0.656319	7.31659	1.2025	1.5875	0.977379	0.952606	-0.811311	-0.811311	0.811311	0.811311	-0.049	0.488	-0.00136596	-0.00265276	-1.21764	-1.21764	1.21764	1.21764	-0.322	0.488	0.0020436	-0.00470197	-0.406332	-0.406332	0.406332	0.406332	-0.273	0	0.00340956	-0.00204921	6.66028
143	-1.37174	-9.55927	1.37174	9.55927	0.8105	1.9335	0.98055	0.939176	-1.19947	-9.387	1.19947	9.387	0.9965	2.0865	0.978666	0.939501	-0.923273	-9.1108	0.923273	9.1108	0.7045	1.8125	0.982117	0.941197	-0.17227	-0.17227	0.17227	0.17227	-0.186	-0.153	0.00188416	-0.000325501	-0.448468	-0.448468	0.448468	0.448468	0.106	0.121	-0.00156754	-0.00202078	-0.276197	-0.276197	0.276197	0.276197	0.292	0.274	-0.0034517	-0.00169527	8.18753
144	-2.03046	-10.2822	2.03046	10.2822	1.0575	2.4185	0.97602	0.932791	-2.68314	-10.9349	2.68314	10.9349	1.3835	2.6755	0.97089	0.929246	-1.36334	-9.61512	1.36334	9.61512	1.1455	2.1995	0.978144	0.936795	0.652685	0.652685	-0.652685	-0.652685	-0.326	-0.257	0.00513053	0.00354409	-0.667119	-0.667119	0.667119	0.667119	-0.0880001	0.219	-0.00212359	-0.00400478	-1.3198	-1.3198	1.3198	1.3198	0.238	0.476	-0.00725412	-0.00754887	8.25178
145	0.886313	-3.79934	0.886313	3.79934	1.4925	1.2065	0.981712	0.975906	0.256069	-4.42958	0.256069	4.42958	1.4925	1.7805	0.979201	0.970062	1.00604	-3.67961	1.00604	3.67961	1.4395	1.3915	0.982595	0.972289	0.630244	0.630244	0.630244	-0.630244	0	-0.574	0.00251073	0.00584441	-0.119727	-0.119727	-0.119727	0.119727	0.0530001	-0.185	-0.000883162	0.00361681	-0.74997	-0.74997	-0.74997	0.74997	0.0530001	0.389	-0.00339389	-0.0022276	4.68565
146	-1.02543	-6.22997	1.02543	6.22997	1.1065	1.6005	0.979949	0.960185	-1.7104	-6.91493	1.7104	6.91493	1.3035	1.9125	0.981079	0.954795	-1.16707	-6.37161	1.16707	6.37161	1.4225	1.7885	0.975869	0.96108	0.684962	0.684962	-0.684962	-0.684962	-0.197	-0.312	-0.0011301	0.00538957	0.141639	0.141639	-0.141639	-0.141639	-0.316	-0.188	0.00407982	-0.000894785	-0.543323	-0.543323	0.543323	0.543323	-0.119	0.124	0.00520992	-0.00628436	5.20454
147	-2.37984	-9.57341	2.37984	9.57341	1.5065	2.7345	0.965335	0.940516	-3.16434	-10.3579	3.16434	10.3579	1.0245	2.5055	0.969512	0.93606	-3.00412	-10.1977	3.00412	10.1977	1.4925	3.0735	0.970303	0.938638	0.784503	0.784503	-0.784503	-0.784503	0.482	0.229	-0.00417715	0.00445622	0.624287	0.624287	-0.624287	-0.624287	0.0139999	-0.339	-0.00496811	0.00187838	-0.160216	-0.160216	0.160216	0.160216	-0.468	-0.568	-0.000790954	-0.00257784	7.19357
148	-1.09233	-3.00239	1.09233	3.00239	1.1965	1.5905	0.980179	0.975001	-1.16764	-3.0777	1.16764	3.0777	1.1815	1.7375	0.979493	0.974818	-4.42447	-6.33453	4.42447	6.33453	2.1135	3.1695	0.964374	0.958175	0.0753127	0.0753127	-0.0753127	-0.0753127	0.015	-0.147	0.000686765	0.000182867	3.33214	3.33214	-3.33214	-3.33214	-0.917	-1.579	0.0158057	0.0168259	3.25683	3.25683	-3.25683	-3.25683	-0.932	-1.432	0.015119	0.016643	1.91006
149	3.44564	-6.89629	3.44564	6.89629	2.3085	2.1425	0.97789	0.960437	2.86242	-7.47951	2.86242	7.47951	2.3475	2.2985	0.976508	0.956303	1.53697	-8.80496	1.53697	8.80496	2.0285	2.7955	0.976867	0.950519	0.583223	0.583223	0.583223	-0.583223	-0.039	-0.156	0.00138241	0.0041331	1.90867	1.90867	1.90867	-1.90867	0.28	-0.653	0.00102305	0.00991803	1.32545	1.32545	1.32545	-1.32545	0.319	-0.497	-0.000359356	0.00578493	10.3419
150	3.26568	-1.04565	3.26568	1.04565	1.4245	0.9795	0.984517	0.983796	4.66354	0.35222	4.66354	0.35222	1.5685	0.9795	0.977562	0.987902	2.83005	-1.48128	2.83005	1.48128	1.3555	0.8835	0.986824	0.985812	-1.39787	-1.39787	-1.39787	0.693428	-0.144	0	0.00695503	-0.00410646	0.43563	0.43563	0.43563	-0.43563	0.069	0.096	-0.00230682	-0.0020166	1.8335	1.8335	1.8335	-1.12906	0.213	0.096	-0.00926185	0.00208986	4.31132
151	-0.490908	-2.65421	0.490908	2.65421	0.5625	1.4245	0.990545	0.979939	-0.560389	-2.72369	0.560389	2.72369	0.6825	1.2585	0.989089	0.98091	-1.27633	-3.43962	1.27633	3.43962	0.6825	1.6875	0.986335	0.977016	0.0694806	0.0694806	-0.0694806	-0.0694806	-0.12	0.166	0.00145543	-0.000971735	0.785417	0.785417	-0.785417	-0.785417	-0.12	-0.263	0.0042091	0.00292283	0.715936	0.715936	-0.715936	-0.715936	0	-0.429	0.00275368	0.00389457	2.1633
152	-0.101296	-5.64269	0.101296	5.64269	1.2035	2.5885	0.977776	0.957706	-0.643404	-6.1848	0.643404	6.1848	1.1265	2.5915	0.978036	0.959914	-0.112809	-5.65421	0.112809	5.65421	1.3815	2.6985	0.974654	0.957138	0.542108	0.542108	-0.542108	-0.542108	0.077	-0.00300002	-0.000260711	-0.00220793	0.0115135	0.0115135	-0.0115135	-0.0115135	-0.178	-0.11	0.00312144	0.000567436	-0.530595	-0.530595	0.530595	0.530595	-0.255	-0.107	0.00338215	0.00277537	5.5414
153	-0.934788	-2.85505	0.934788	2.85505	1.0505	1.1375	0.980601	0.969705	-0.215202	-2.13547	0.215202	2.13547	1.4395	1.2415	0.978028	0.972046	-0.602394	-2.52266	0.602394	2.52266	1.0505	1.2415	0.981966	0.970402	-0.719586	-0.719586	0.719586	0.719586	-0.389	-0.104	0.00257319	-0.00234109	-0.332394	-0.332394	0.332394	0.332394	0	-0.104	-0.00136489	-0.000697792	0.387192	0.387192	-0.387192	-0.387192	0.389	0	-0.00393808	0.0016433	1.92026
154	-0.988994	-2.86851	0.988994	2.86851	1.7615	1.2305	0.97716	0.981292	-1.22002	-3.09953	1.22002	3.09953	1.2115	1.2305	0.978348	0.981177	-2.44532	-4.32483	2.44532	4.32483	1.7915	1.2305	0.974194	0.975248	0.231024	0.231024	-0.231024	-0.231024	0.55	0	-0.0011884	0.000114262	1.45632	1.45632	-1.45632	-1.45632	-0.0300001	0	0.00296569	0.00604409	1.2253	1.2253	-1.2253	-1.2253	-0.58	0	0.00415409	0.00592983	1.87951
155	1.5859	-5.15892	1.5859	5.15892	1.3605	1.7935	0.987307	0.968766	1.66498	-5.07984	1.66498	5.07984	1.5515	1.6745	0.984915	0.968315	1.84617	-4.89866	1.84617	4.89866	1.5515	1.6705	0.986218	0.970823	-0.0790762	-0.0790762	-0.0790762	0.0790762	-0.191	0.119	0.00239259	0.00045073	-0.260266	-0.260266	-0.260266	0.260266	-0.191	0.123	0.00108916	-0.00205678	-0.18119	-0.18119	-0.18119	0.18119	0	0.00399995	-0.00130343	-0.00250751	6.74482
156	2.00117	-4.37217	2.00117	4.37217	1.1005	1.5935	0.991937	0.972004	1.12293	-5.25041	1.12293	5.25041	0.8705	1.5265	0.994402	0.967042	1.28351	-5.08983	1.28351	5.08983	0.9225	1.6335	0.993455	0.968045	0.878238	0.878238	0.878238	-0.878238	0.23	0.067	-0.00246459	0.00496233	0.717661	0.717661	0.717661	-0.717661	0.178	-0.0400001	-0.00151831	0.0039587	-0.160578	-0.160578	-0.160578	0.160578	-0.052	-0.107	0.000946283	-0.00100362	6.37334
157	-0.0913412	-1.66961	0.0913412	1.66961	1.0645	0.5325	0.9863	0.986013	2.01338	0.43511	2.01338	0.43511	1.3365	1.5685	0.990273	0.980368	-0.769207	-2.34748	0.769207	2.34748	0.7375	0.6265	0.986024	0.982575	-2.10472	-2.10472	-1.92204	1.2345	-0.272	-1.036	-0.00397289	0.00564516	0.677866	0.677866	-0.677866	-0.677866	0.327	-0.094	0.000276387	0.00343752	2.78259	2.78259	1.24418	-1.91237	0.599	0.942	0.00424928	-0.00220764	1.57827
158	1.92184	-1.34478	1.92184	1.34478	1.5735	0.6595	0.981778	0.987206	2.30089	-0.965732	2.30089	0.965732	1.8715	0.7925	0.979859	0.985267	1.41205	-1.85457	1.41205	1.85457	1.4455	0.7695	0.982441	0.985444	-0.37905	-0.37905	-0.37905	0.37905	-0.298	-0.133	0.00191873	0.00193846	0.509788	0.509788	0.509788	-0.509788	0.128	-0.11	-0.000662506	0.00176144	0.888838	0.888838	0.888838	-0.888838	0.426	0.023	-0.00258124	-0.000177026	3.26662
159	0.703657	-0.353646	0.703657	0.353646	1.2835	0.8595	0.985408	0.984439	0.297302	-0.76	0.297302	0.76	1.2265	0.9825	0.982345	0.982458	0.635285	-0.422017	0.635285	0.422017	1.3485	0.8425	0.984087	0.984884	0.406355	0.406355	0.406355	-0.406355	0.057	-0.123	0.00306326	0.00198126	0.0683715	0.0683715	0.0683715	-0.0683715	-0.0649999	0.017	0.00132173	-0.000444233	-0.337983	-0.337983	-0.337983	0.337983	-0.122	0.14	-0.00174153	-0.00242549	1.0573
160	-1.66332	-3.74468	1.66332	3.74468	1.3675	1.4325	0.970291	0.975489	-1.1796	-3.26096	1.1796	3.26096	1.4885	1.2235	0.971107	0.977777	-1.42188	-3.50324	1.42188	3.50324	1.4885	1.2235	0.970263	0.976172	-0.483715	-0.483715	0.483715	0.483715	-0.121	0.209	-0.000815392	-0.00228769	-0.241437	-0.241437	0.241437	0.241437	-0.121	0.209	2.84314e-05	-0.000682771	0.242278	0.242278	-0.242278	-0.242278	0	0	0.000843823	0.00160491	2.08136
161	2.79343	-3.20548	2.79343	3.20548	1.8745	0.9845	0.981751	0.977992	2.1695	-3.82941	2.1695	3.82941	1.5995	1.2305	0.983744	0.974657	2.5231	-3.47581	2.5231	3.47581	1.8455	0.9845	0.981945	0.976387	0.623929	0.623929	0.623929	-0.623929	0.275	-0.246	-0.00199276	0.00333494	0.270333	0.270333	0.270333	-0.270333	0.029	0	-0.000193119	0.00160575	-0.353596	-0.353596	-0.353596	0.353596	-0.246	0.246	0.00179964	-0.00172919	5.99891
162	2.31204	-4.29893	2.31204	4.29893	1.4345	1.3785	0.984915	0.971971	2.3075	-4.30347	2.3075	4.30347	1.4925	1.4345	0.979168	0.971673	3.77193	-2.83905	3.77193	2.83905	1.6395	1.3785	0.979722	0.97683	0.00454218	0.00454218	0.00454218	-0.00454218	-0.0580001	-0.056	0.00574791	0.000297546	-1.45988	-1.45988	-1.45988	1.45988	-0.205	0	0.00519383	-0.00485903	-1.46442	-1.46442	-1.46442	1.46442	-0.147	0.056	-0.000554085	-0.00515658	6.61097
163	1.14172	-5.20433	1.14172	5.20433	1.5675	2.4835	0.982602	0.961876	0.352273	-5.99378	0.352273	5.99378	1.3535	2.6305	0.982488	0.961221	-0.336233	-6.68229	0.336233	6.68229	0.9775	3.0265	0.984831	0.956702	0.789448	0.789448	0.789448	-0.789448	0.214	-0.147	0.000114799	0.000655234	1.47795	1.47795	0.805488	-1.47795	0.59	-0.543	-0.00222862	0.00517392	0.688507	0.688507	0.01604	-0.688507	0.376	-0.396	-0.00234342	0.00451869	6.34605
164	1.38439	-0.722758	1.38439	0.722758	2.0735	2.2895	0.975871	0.964021	1.69695	-0.410197	1.69695	0.410197	2.0775	2.2745	0.976297	0.965531	2.42281	0.315655	2.42281	0.315655	2.1555	2.3605	0.977212	0.967298	-0.312561	-0.312561	-0.312561	0.312561	-0.00399995	0.0149999	-0.000425518	-0.00151008	-1.03841	-1.03841	-1.03841	0.407103	-0.082	-0.0710001	-0.00134021	-0.00327653	-0.725851	-0.725851	-0.725851	0.0945416	-0.0780001	-0.086	-0.000914693	-0.00176644	2.10715
165	-5.02821	-4.75879	5.02821	4.75879	2.9585	3.1675	0.956421	0.954819	-5.24734	-4.97793	5.24734	4.97793	2.8385	3.0465	0.959203	0.958011	-7.98912	-7.71971	7.98912	7.71971	3.1895	3.4415	0.940774	0.944971	0.219136	0.219136	-0.219136	-0.219136	0.12	0.121	-0.00278181	-0.00319207	2.96092	2.96092	-2.96092	-2.96092	-0.231	-0.274	0.0156475	0.00984764	2.74178	2.74178	-2.74178	-2.74178	-0.351	-0.395	0.0184293	0.0130397	-0.269415
166	-3.64264	-3.18248	3.64264	3.18248	2.5045	1.5025	0.967034	0.970886	-4.89271	-4.43254	4.89271	4.43254	3.1725	2.0105	0.962091	0.968656	-4.75928	-4.29912	4.75928	4.29912	3.1725	2.0105	0.96286	0.966266	1.25007	1.25007	-1.25007	-1.25007	-0.668	-0.508	0.00494254	0.00223064	1.11664	1.11664	-1.11664	-1.11664	-0.668	-0.508	0.00417399	0.00462073	-0.133422	-0.133422	0.133422	0.133422	0	0	-0.000768542	0.00239009	-0.460163
167	-7.90093	-6.70785	7.90093	6.70785	2.8425	5.0875	0.952957	0.936095	-6.94932	-5.75624	6.94932	5.75624	2.0025	4.2555	0.956578	0.943982	-9.32979	-8.13671	9.32979	8.13671	2.9575	5.0875	0.945861	0.936558	-0.951606	-0.951606	0.951606	0.951606	0.84	0.832	-0.00362116	-0.00788671	1.42886	1.42886	-1.42886	-1.42886	-0.115	0	0.00709623	-0.000462651	2.38047	2.38047	-2.38047	-2.38047	-0.955	-0.832	0.0107174	0.00742406	-1.19308
168	3.0345	-2.4564	3.0345	2.4564	1.7245	1.2155	0.977423	0.980137	3.36327	-2.12763	3.36327	2.12763	1.8615	1.2155	0.975805	0.983573	3.55632	-1.93457	3.55632	1.93457	1.5455	0.9115	0.976403	0.985605	-0.328771	-0.328771	-0.328771	0.328771	-0.137	0	0.00161773	-0.00343615	-0.521824	-0.521824	-0.521824	0.521824	0.179	0.304	0.0010199	-0.00546867	-0.193053	-0.193053	-0.193053	0.193053	0.316	0.304	-0.000597835	-0.00203252	5.4909
169	0.502148	-3.57016	0.502148	3.57016	1.9265	2.0445	0.971518	0.97063	0.929886	-3.14242	0.929886	3.14242	1.7915	1.9295	0.975048	0.974383	2.14556	-1.92675	2.14556	1.92675	2.0415	1.4965	0.977302	0.976759	-0.427738	-0.427738	-0.427738	0.427738	0.135	0.115	-0.00352943	-0.00375259	-1.64341	-1.64341	-1.64341	1.64341	-0.115	0.548	-0.00578362	-0.00612944	-1.21567	-1.21567	-1.21567	1.21567	-0.25	0.433	-0.00225419	-0.00237685	4.0723
170	6.49783	-2.63604	6.49783	2.63604	2.2795	1.3575	0.972812	0.980125	7.08715	-2.04673	7.08715	2.04673	2.3915	1.0695	0.970576	0.981815	7.09817	-2.0357	7.09817	2.0357	2.5945	1.3575	0.970086	0.979804	-0.589317	-0.589317	-0.589317	0.589317	-0.112	0.288	0.00223672	-0.00168937	-0.600343	-0.600343	-0.600343	0.600343	-0.315	0	0.0027259	0.000321746	-0.0110256	-0.0110256	-0.0110256	0.0110256	-0.203	-0.288	0.000489175	0.00201112	9.13387
171	2.44273	-6.9272	2.44273	6.9272	1.2525	2.6705	0.987517	0.956466	3.7613	-5.60863	3.7613	5.60863	2.0055	2.3895	0.980757	0.962529	3.42138	-5.94855	3.42138	5.94855	1.4595	2.6115	0.98326	0.959562	-1.31857	-1.31857	-1.31857	1.31857	-0.753	0.281	0.00675988	-0.00606328	-0.978653	-0.978653	-0.978653	0.978653	-0.207	0.059	0.00425643	-0.0030964	0.339916	0.339916	0.339916	-0.339916	0.546	-0.222	-0.00250345	0.00296688	9.36993
172	-2.14844	-1.6658	2.14844	1.6658	2.3365	1.0325	0.955446	0.976533	-1.41744	-0.934805	1.41744	0.934805	2.6365	1.1875	0.954816	0.978005	-1.95315	-1.47052	1.95315	1.47052	2.2675	1.1875	0.957394	0.975188	-0.730998	-0.730998	0.730998	0.730998	-0.3	-0.155	0.000630021	-0.00147164	-0.195285	-0.195285	0.195285	0.195285	0.069	-0.155	-0.00194812	0.00134522	0.535713	0.535713	-0.535713	-0.535713	0.369	0	-0.00257814	0.00281686	-0.482636
173	2.41882	0.844058	2.41882	0.844058	1.3955	1.0405	0.986526	0.989722	1.95026	0.3755	1.95026	0.3755	1.1365	0.9995	0.988974	0.987761	2.11218	0.537419	2.11218	0.537419	1.3825	0.8895	0.987519	0.990696	0.468558	0.468558	0.468558	0.468558	0.259	0.0409999	-0.00244856	0.00196075	0.306639	0.306639	0.306639	0.306639	0.013	0.151	-0.000993729	-0.000973463	-0.161919	-0.161919	-0.161919	-0.161919	-0.246	0.11	0.00145483	-0.00293422	1.57476
174	2.63404	-3.8143	2.63404	3.8143	1.3155	1.1135	0.985232	0.973093	3.00652	-3.44181	3.00652	3.44181	1.4855	0.7425	0.985787	0.977322	2.1147	-4.33364	2.1147	4.33364	1.0575	0.9905	0.99052	0.973951	-0.372483	-0.372483	-0.372483	0.372483	-0.17	0.371	-0.000554919	-0.00422943	0.519339	0.519339	0.519339	-0.519339	0.258	0.123	-0.00528854	-0.000857592	0.891822	0.891822	0.891822	-0.891822	0.428	-0.248	-0.00473362	0.00337184	6.44834
175	1.97492	0.00317867	1.97492	0.00317867	1.5515	0.4945	0.982649	0.995229	2.17343	0.201686	2.17343	0.201686	1.6745	0.4945	0.980402	0.996174	1.60932	-0.362421	1.60932	0.362421	1.6575	0.6855	0.980109	0.990732	-0.198508	-0.198508	-0.198508	-0.198508	-0.123	0	0.00224692	-0.000944674	0.3656	0.3656	0.3656	-0.359243	-0.106	-0.191	0.00253993	0.00449687	0.564108	0.564108	0.564108	-0.160735	0.017	-0.191	0.000293016	0.00544155	1.97174
176	3.25394	-3.42372	3.25394	3.42372	1.7865	1.1145	0.977938	0.976316	-0.0959128	-6.77357	0.0959128	6.77357	1.0585	1.6105	0.984789	0.9603	0.519551	-6.15811	0.519551	6.15811	0.9675	2.1205	0.990279	0.963755	3.34985	3.34985	3.15803	-3.34985	0.728	-0.496	-0.00685173	0.0160156	2.73439	2.73439	2.73439	-2.73439	0.819	-1.006	-0.0123411	0.0125606	-0.615464	-0.615464	-0.423638	0.615464	0.091	-0.51	-0.00548935	-0.00345504	6.67766
177	5.63911	-2.78643	5.63911	2.78643	2.2015	0.9065	0.974471	0.982308	4.80329	-3.62225	4.80329	3.62225	2.1435	0.7875	0.977851	0.978171	3.99268	-4.43286	3.99268	4.43286	2.2355	1.2815	0.975301	0.973319	0.835827	0.835827	0.835827	-0.835827	0.0580001	0.119	-0.00337982	0.00413734	1.64643	1.64643	1.64643	-1.64643	-0.0339999	-0.375	-0.000829756	0.0089885	0.810607	0.810607	0.810607	-0.810607	-0.092	-0.494	0.00255007	0.00485116	8.42554
178	0.0314393	-2.50491	0.0314393	2.50491	2.0185	0.6675	0.969464	0.979666	-0.360946	-2.8973	0.360946	2.8973	2.0185	0.6945	0.96777	0.977586	-0.446414	-2.98276	0.446414	2.98276	1.7355	0.6945	0.971767	0.97725	0.392386	0.392386	-0.329507	-0.392386	0	-0.027	0.00169378	0.00207978	0.477854	0.477854	-0.414975	-0.477854	0.283	-0.027	-0.00230289	0.00241649	0.0854679	0.0854679	-0.0854679	-0.0854679	0.283	0	-0.00399667	0.000336707	2.53635
179	0.420694	-3.13784	0.420694	3.13784	1.7575	1.1155	0.978081	0.969459	0.65264	-2.90589	0.65264	2.90589	1.8465	1.0645	0.976879	0.970884	0.458993	-3.09954	0.458993	3.09954	1.6805	1.1705	0.979653	0.970354	-0.231946	-0.231946	-0.231946	0.231946	-0.089	0.051	0.00120223	-0.00142461	-0.0382984	-0.0382984	-0.0382984	0.0382984	0.077	-0.0550001	-0.00157219	-0.000895023	0.193648	0.193648	0.193648	-0.193648	0.166	-0.106	-0.00277442	0.000529587	3.55853
180	1.18162	0.465886	1.18162	0.465886	1.5215	0.5775	0.984712	0.996102	0.0128469	-0.702884	0.0128469	0.702884	1.5215	0.4905	0.978475	0.99071	1.317	0.601271	1.317	0.601271	1.6555	0.5775	0.98371	0.996188	1.16877	1.16877	1.16877	-0.236998	0	0.087	0.00623685	0.00539118	-0.135385	-0.135385	-0.135385	-0.135385	-0.134	0	0.00100189	-8.63075e-05	-1.30416	-1.30416	-1.30416	0.101613	-0.134	-0.087	-0.00523496	-0.00547749	0.715731
181	0.72178	-9.1157	0.72178	9.1157	1.5005	3.9815	0.984325	0.944077	0.966859	-8.87062	0.966859	8.87062	1.8245	4.1305	0.980587	0.94273	0.853773	-8.98371	0.853773	8.98371	1.5615	3.9015	0.98377	0.943778	-0.245079	-0.245079	-0.245079	0.245079	-0.324	-0.149	0.0037384	0.00134742	-0.131992	-0.131992	-0.131992	0.131992	-0.061	0.0799999	0.0005548	0.000299335	0.113087	0.113087	0.113087	-0.113087	0.263	0.229	-0.0031836	-0.00104809	9.83748
182	1.06993	-5.96346	1.06993	5.96346	1.4595	1.9715	0.981018	0.965028	-0.0375978	-7.07098	0.0375978	7.07098	0.9785	2.3755	0.984051	0.959945	0.914981	-6.11841	0.914981	6.11841	1.3045	2.0635	0.984875	0.965419	1.10752	1.10752	1.03233	-1.10752	0.481	-0.404	-0.00303292	0.00508285	0.154945	0.154945	0.154945	-0.154945	0.155	-0.0920001	-0.00385719	-0.000391006	-0.952578	-0.952578	-0.877383	0.952578	-0.326	0.312	-0.000824273	-0.00547385	7.03339
183	-0.985357	-5.26815	0.985357	5.26815	1.1345	1.9035	0.98096	0.96756	-1.59279	-5.87559	1.59279	5.87559	1.0225	2.1565	0.979839	0.965266	-1.69287	-5.97567	1.69287	5.97567	1.0225	2.2835	0.979309	0.964777	0.607435	0.607435	-0.607435	-0.607435	0.112	-0.253	0.00112069	0.00229359	0.707513	0.707513	-0.707513	-0.707513	0.112	-0.38	0.00165075	0.00278318	0.100078	0.100078	-0.100078	-0.100078	0	-0.127	0.000530064	0.000489593	4.2828
184	2.29089	0.538811	2.29089	0.538811	1.1155	0.7495	0.991122	0.990437	3.17199	1.41991	3.17199	1.41991	1.3265	0.8965	0.988146	0.990509	0.749189	-1.00289	0.749189	1.00289	0.9385	0.4445	0.992653	0.98957	-0.881101	-0.881101	-0.881101	-0.881101	-0.211	-0.147	0.00297642	-7.2062e-05	1.5417	1.5417	1.5417	-0.464075	0.177	0.305	-0.00153035	0.000867188	2.4228	2.4228	2.4228	0.417026	0.388	0.452	-0.00450677	0.00093925	1.75208
185	-0.188181	-4.9002	0.188181	4.9002	1.2055	1.6885	0.978578	0.968412	0.708107	-4.00391	0.708107	4.00391	1.1515	1.1515	0.983101	0.972545	-0.454273	-5.16629	0.454273	5.16629	1.1115	1.6395	0.980904	0.967535	-0.896288	-0.896288	-0.519927	0.896288	0.054	0.537	-0.00452232	-0.0041331	0.266092	0.266092	-0.266092	-0.266092	0.094	0.049	-0.00232571	0.000877321	1.16238	1.16238	0.253834	-1.16238	0.04	-0.488	0.00219661	0.00501043	4.71202
186	1.59526	-3.03576	1.59526	3.03576	1.3475	1.0365	0.988077	0.978352	3.01049	-1.62053	3.01049	1.62053	1.5655	0.6195	0.985418	0.985845	1.68837	-2.94266	1.68837	2.94266	1.2875	1.0365	0.98927	0.979536	-1.41523	-1.41523	-1.41523	1.41523	-0.218	0.417	0.00265867	-0.0074932	-0.0931054	-0.0931054	-0.0931054	0.0931054	0.0600001	0	-0.00119364	-0.00118351	1.32212	1.32212	1.32212	-1.32212	0.278	-0.417	-0.00385231	0.00630969	4.63103
187	1.97137	-0.632312	1.97137	0.632312	1.3685	1.4605	0.985773	0.976785	0.540521	-2.06316	0.540521	2.06316	0.8065	1.1745	0.988844	0.978532	0.464523	-2.13916	0.464523	2.13916	0.9125	1.3785	0.988531	0.977061	1.43085	1.43085	1.43085	-1.43085	0.562	0.286	-0.00307161	-0.00174648	1.50685	1.50685	1.50685	-1.50685	0.456	0.082	-0.00275779	-0.000275254	0.0759974	0.0759974	0.0759974	-0.0759974	-0.106	-0.204	0.000313818	0.00147122	2.60368
188	4.67727	-1.5897	4.67727	1.5897	2.4735	1.8215	0.975819	0.967333	5.35806	-0.90891	5.35806	0.90891	2.4735	1.8905	0.976716	0.967414	4.74123	-1.52574	4.74123	1.52574	2.6735	1.8595	0.971651	0.966145	-0.680787	-0.680787	-0.680787	0.680787	0	-0.069	-0.000896633	-8.15392e-05	-0.0639621	-0.0639621	-0.0639621	0.0639621	-0.2	-0.038	0.00416791	0.00118715	0.616825	0.616825	0.616825	-0.616825	-0.2	0.031	0.00506455	0.00126869	6.26697
189	3.3653	-1.44634	3.3653	1.44634	1.3435	1.1225	0.984837	0.985249	5.12101	0.309368	5.12101	0.309368	2.0305	0.9495	0.977969	0.989505	3.26121	-1.55042	3.26121	1.55042	1.5875	1.2475	0.985204	0.986055	-1.7557	-1.7557	-1.7557	1.13697	-0.687	0.173	0.00686866	-0.00425595	0.104087	0.104087	0.104087	-0.104087	-0.244	-0.125	-0.000366449	-0.000806749	1.85979	1.85979	1.85979	-1.24105	0.443	-0.298	-0.00723511	0.0034492	4.81164
190	0.589448	1.12188	0.589448	1.12188	1.3435	0.9935	0.982334	0.99221	-0.444168	0.0882682	0.444168	0.0882682	1.1155	0.7385	0.980202	0.992841	-0.087148	0.445289	0.087148	0.445289	1.2915	0.5535	0.980467	0.996186	1.03362	1.03362	0.145279	1.03362	0.228	0.255	0.0021311	-0.000630796	0.676596	0.676596	0.5023	0.676596	0.052	0.44	0.00186658	-0.00397617	-0.35702	-0.35702	0.35702	-0.35702	-0.176	0.185	-0.000264525	-0.00334537	-0.532437
191	3.82582	-2.82639	3.82582	2.82639	1.5885	1.5475	0.983688	0.97226	4.36533	-2.28688	4.36533	2.28688	1.7045	1.3095	0.980891	0.973209	3.74815	-2.90406	3.74815	2.90406	1.8015	1.7865	0.984163	0.968333	-0.539507	-0.539507	-0.539507	0.539507	-0.116	0.238	0.00279748	-0.000949264	0.0776684	0.0776684	0.0776684	-0.0776684	-0.213	-0.239	-0.000474393	0.00392675	0.617175	0.617175	0.617175	-0.617175	-0.097	-0.477	-0.00327188	0.00487602	6.65221
192	0.65056	-1.4686	0.65056	1.4686	1.3635	0.8965	0.983104	0.987108	1.75048	-0.368678	1.75048	0.368678	1.5035	0.8085	0.987205	0.989232	-1.38542	-3.50458	1.38542	3.50458	1.1205	1.4955	0.983708	0.98053	-1.09992	-1.09992	-1.09992	1.09992	-0.14	0.088	-0.00410122	-0.00212449	2.03598	2.03598	-0.734861	-2.03598	0.243	-0.599	-0.00060457	0.00657725	3.1359	3.1359	0.365056	-3.1359	0.383	-0.687	0.00349665	0.00870174	2.11916
193	1.12186	-3.36869	1.12186	3.36869	1.6835	1.0775	0.980957	0.977786	0.408892	-4.08166	0.408892	4.08166	1.6025	1.2935	0.981018	0.976497	1.22729	-3.26326	1.22729	3.26326	1.6765	1.0775	0.982726	0.978708	0.712972	0.712972	0.712972	-0.712972	0.081	-0.216	-6.08563e-05	0.00128937	-0.105427	-0.105427	-0.105427	0.105427	0.00699997	0	-0.00176877	-0.000922561	-0.8184	-0.8184	-0.8184	0.8184	-0.074	0.216	-0.00170791	-0.00221193	4.49055
194	1.69166	0.0245957	1.69166	0.0245957	1.2025	1.2895	0.986545	0.979541	0.259846	-1.40722	0.259846	1.40722	1.0675	1.3575	0.984719	0.978411	0.491003	-1.17606	0.491003	1.17606	1.0735	1.2445	0.984546	0.980806	1.43181	1.43181	1.43181	-1.38262	0.135	-0.0680001	0.00182563	0.00113004	1.20065	1.20065	1.20065	-1.15146	0.129	0.045	0.0019989	-0.00126481	-0.231157	-0.231157	-0.231157	0.231157	-0.00600004	0.113	0.000173271	-0.00239485	1.66706
195	2.34663	-4.22198	2.34663	4.22198	2.0725	1.6765	0.980794	0.963203	1.89172	-4.6769	1.89172	4.6769	2.0925	1.7855	0.97603	0.960103	1.63707	-4.93154	1.63707	4.93154	2.0565	1.9115	0.975542	0.960302	0.454915	0.454915	0.454915	-0.454915	-0.02	-0.109	0.00476348	0.00309944	0.709564	0.709564	0.709564	-0.709564	0.016	-0.235	0.00525182	0.00290054	0.254649	0.254649	0.254649	-0.254649	0.036	-0.126	0.000488341	-0.000198901	6.56861
196	2.00824	-3.75157	2.00824	3.75157	1.5905	1.9405	0.984538	0.977396	1.8617	-3.89811	1.8617	3.89811	1.6265	1.9605	0.983471	0.977637	0.261745	-5.49807	0.261745	5.49807	1.1245	2.5145	0.982646	0.970622	0.146544	0.146544	0.146544	-0.146544	-0.036	-0.02	0.0010674	-0.00024122	1.7465	1.7465	1.7465	-1.7465	0.466	-0.574	0.00189245	0.00677389	1.59995	1.59995	1.59995	-1.59995	0.502	-0.554	0.000825047	0.00701511	5.75981
197	3.51527	0.770483	3.51527	0.770483	2.2815	2.3365	0.967742	0.967852	2.94307	0.19828	2.94307	0.19828	1.9125	1.9635	0.974604	0.973449	2.36653	-0.378253	2.36653	0.378253	1.8105	1.7795	0.974518	0.974089	0.572203	0.572203	0.572203	0.572203	0.369	0.373	-0.00686199	-0.00559759	1.14874	1.14874	1.14874	0.392229	0.471	0.557	-0.00677562	-0.00623751	0.576533	0.576533	0.576533	-0.179973	0.102	0.184	8.63671e-05	-0.000639915	2.74479
198	-1.60199	-4.48889	1.60199	4.48889	0.6815	1.1865	0.980585	0.965207	0.00549093	-2.88141	0.00549093	2.88141	1.0295	0.8085	0.984079	0.975068	-0.399916	-3.28682	0.399916	3.28682	0.5385	0.8435	0.990153	0.971239	-1.60748	-1.60748	1.5965	1.60748	-0.348	0.378	-0.00349438	-0.00986111	-1.20207	-1.20207	1.20207	1.20207	0.143	0.343	-0.0095681	-0.00603157	0.405407	0.405407	-0.394425	-0.405407	0.491	-0.035	-0.00607371	0.00382954	2.8869
199	-2.64352	-3.76476	2.64352	3.76476	1.2895	2.3115	0.981455	0.971017	-2.26084	-3.38208	2.26084	3.38208	1.0135	2.1305	0.982387	0.970495	-3.13655	-4.25779	3.13655	4.25779	1.1465	2.4535	0.978478	0.967751	-0.382681	-0.382681	0.382681	0.382681	0.276	0.181	-0.000932217	0.000521898	0.493024	0.493024	-0.493024	-0.493024	0.143	-0.142	0.00297672	0.00326586	0.875705	0.875705	-0.875705	-0.875705	-0.133	-0.323	0.00390893	0.00274396	1.12124
200	-0.525897	-2.76094	0.525897	2.76094	1.0795	1.2635	0.98249	0.978451	-1.63088	-3.86592	1.63088	3.86592	1.2635	1.7735	0.978667	0.972855	-1.20184	-3.43688	1.20184	3.43688	1.5165	2.0215	0.974814	0.975121	1.10498	1.10498	-1.10498	-1.10498	-0.184	-0.51	0.00382322	0.00559598	0.675946	0.675946	-0.675946	-0.675946	-0.437	-0.758	0.00767624	0.00333023	-0.429037	-0.429037	0.429037	0.429037	-0.253	-0.248	0.00385302	-0.00226575	2.23504
201	-0.184548	-3.60716	0.184548	3.60716	1.4825	1.9955	0.978815	0.97085	0.49813	-2.92448	0.49813	2.92448	1.4105	1.7175	0.9834	0.974522	0.0866909	-3.33592	0.0866909	3.33592	1.5505	1.8385	0.980276	0.972275	-0.682679	-0.682679	-0.313582	0.682679	0.072	0.278	-0.00458562	-0.00367236	-0.271239	-0.271239	0.0978574	0.271239	-0.068	0.157	-0.00146079	-0.00142538	0.411439	0.411439	0.411439	-0.411439	-0.14	-0.121	0.00312483	0.00224698	3.42261
202	3.81612	-1.25689	3.81612	1.25689	1.3365	0.4255	0.985001	0.988254	3.53428	-1.53874	3.53428	1.53874	1.3775	0.3545	0.985648	0.987338	3.90989	-1.16313	3.90989	1.16313	1.2165	0.4875	0.984526	0.9885	0.281843	0.281843	0.281843	-0.281843	-0.041	0.071	-0.000646651	0.00091666	-0.0937682	-0.0937682	-0.0937682	0.0937682	0.12	-0.062	0.000474572	-0.00024569	-0.375611	-0.375611	-0.375611	0.375611	0.161	-0.133	0.00112122	-0.00116235	5.07302
203	3.35621	-1.23537	3.35621	1.23537	2.3855	1.2835	0.965853	0.976782	0.296802	-4.29478	0.296802	4.29478	2.4495	1.1235	0.970336	0.96873	0.750847	-3.84074	0.750847	3.84074	2.3145	1.4535	0.974205	0.974007	3.05941	3.05941	3.05941	-3.05941	-0.0639999	0.16	-0.00448281	0.00805157	2.60537	2.60537	2.60537	-2.60537	0.0710001	-0.17	-0.00835198	0.00277513	-0.454045	-0.454045	-0.454045	0.454045	0.135	-0.33	-0.00386918	-0.00527644	4.59158
204	0.477129	-8.9315	0.477129	8.9315	1.1635	2.8295	0.988998	0.951627	0.191328	-9.2173	0.191328	9.2173	1.2725	2.8925	0.986157	0.950426	0.230919	-9.17771	0.230919	9.17771	1.4895	2.8295	0.982873	0.950025	0.285801	0.285801	0.285801	-0.285801	-0.109	-0.063	0.00284118	0.00120115	0.24621	0.24621	0.24621	-0.24621	-0.326	0	0.00612569	0.00160211	-0.0395907	-0.0395907	-0.0395907	0.0395907	-0.217	0.063	0.00328451	0.00040096	9.40863
205	2.02206	-5.08491	2.02206	5.08491	1.1945	1.6415	0.989819	0.971813	1.91348	-5.1935	1.91348	5.1935	1.3275	1.9555	0.98884	0.969158	1.59936	-5.50762	1.59936	5.50762	1.0145	1.8295	0.990964	0.969894	0.108584	0.108584	0.108584	-0.108584	-0.133	-0.314	0.000979424	0.00265521	0.422706	0.422706	0.422706	-0.422706	0.18	-0.188	-0.00114459	0.00191867	0.314122	0.314122	0.314122	-0.314122	0.313	0.126	-0.00212401	-0.000736535	7.10698
206	-1.57322	-2.44235	1.57322	2.44235	1.6945	0.8445	0.977941	0.982543	-2.45393	-3.32305	2.45393	3.32305	2.1295	0.9855	0.974551	0.979395	-3.60596	-4.47509	3.60596	4.47509	2.9685	1.7125	0.964731	0.976129	0.880707	0.880707	-0.880707	-0.880707	-0.435	-0.141	0.00339037	0.00314832	2.03274	2.03274	-2.03274	-2.03274	-1.274	-0.868	0.0132099	0.00641441	1.15203	1.15203	-1.15203	-1.15203	-0.839	-0.727	0.00981957	0.0032661	0.869129
207	3.83841	0.956692	3.83841	0.956692	3.3715	3.0815	0.965369	0.953726	3.47055	0.588828	3.47055	0.588828	2.1955	0.9725	0.980599	0.989239	7.609	4.72728	7.609	4.72728	4.0235	3.7575	0.961455	0.96296	0.367865	0.367865	0.367865	0.367865	1.176	2.109	-0.0152297	-0.035513	-3.77058	-3.77058	-3.77058	-3.77058	-0.652	-0.676	0.00391406	-0.00923347	-4.13845	-4.13845	-4.13845	-4.13845	-1.828	-2.785	0.0191438	0.0262795	2.88172
208	-5.10137	-4.19985	5.10137	4.19985	2.4605	0.9845	0.963944	0.972175	-3.43287	-2.53136	3.43287	2.53136	2.0285	0.5455	0.9703	0.980798	-4.9246	-4.02309	4.9246	4.02309	2.3835	0.9845	0.963872	0.973664	-1.6685	-1.6685	1.6685	1.6685	0.432	0.439	-0.006356	-0.0086233	-0.176768	-0.176768	0.176768	0.176768	0.0769999	0	7.1466e-05	-0.0014897	1.49173	1.49173	-1.49173	-1.49173	-0.355	-0.439	0.00642747	0.0071336	-0.901513
209	-0.887145	-5.51565	0.887145	5.51565	0.5445	2.2375	0.989013	0.97005	0.366082	-4.26243	0.366082	4.26243	0.8165	2.0725	0.990896	0.97174	0.497944	-4.13057	0.497944	4.13057	1.0885	1.6945	0.988454	0.976231	-1.25323	-1.25323	0.521062	1.25323	-0.272	0.165	-0.00188386	-0.00169027	-1.38509	-1.38509	0.3892	1.38509	-0.544	0.543	0.000558674	-0.00618142	-0.131862	-0.131862	-0.131862	0.131862	-0.272	0.378	0.00244254	-0.00449115	4.62851
210	0.873044	-4.75061	0.873044	4.75061	0.9335	1.3585	0.987098	0.970695	0.993594	-4.63006	0.993594	4.63006	1.3205	1.0185	0.985977	0.972642	0.964492	-4.65916	0.964492	4.65916	1.1145	1.2455	0.988964	0.97294	-0.12055	-0.12055	-0.12055	0.12055	-0.387	0.34	0.00112069	-0.00194704	-0.0914484	-0.0914484	-0.0914484	0.0914484	-0.181	0.113	-0.00186604	-0.00224477	0.0291018	0.0291018	0.0291018	-0.0291018	0.206	-0.227	-0.00298673	-0.000297725	5.62366
211	-1.84586	-1.57206	1.84586	1.57206	1.1405	0.8505	0.977182	0.984538	-0.834588	-0.560786	0.834588	0.560786	1.8075	1.5205	0.972739	0.975154	-1.36327	-1.08946	1.36327	1.08946	1.6835	1.2375	0.970599	0.976348	-1.01128	-1.01128	1.01128	1.01128	-0.667	-0.67	0.00444341	0.0093832	-0.482598	-0.482598	0.482598	0.482598	-0.543	-0.387	0.00658369	0.0081892	0.528679	0.528679	-0.528679	-0.528679	0.124	0.283	0.00214028	-0.001194	-0.273802
212	-9.04031	-6.03399	9.04031	6.03399	3.9105	2.0405	0.936472	0.963541	-10.1815	-7.17518	10.1815	7.17518	4.0845	2.3805	0.93149	0.95811	-8.4129	-5.40658	8.4129	5.40658	3.2255	2.0405	0.941276	0.966502	1.14119	1.14119	-1.14119	-1.14119	-0.174	-0.34	0.0049817	0.00543088	-0.627413	-0.627413	0.627413	0.627413	0.685	0	-0.00480396	-0.00296062	-1.7686	-1.7686	1.7686	1.7686	0.859	0.34	-0.00978565	-0.0083915	-3.00632
213	2.14805	-2.79844	2.14805	2.79844	1.5175	0.9715	0.983567	0.977937	2.72833	-2.21815	2.72833	2.21815	1.8515	0.8665	0.980671	0.977209	1.31363	-3.63286	1.31363	3.63286	1.4065	0.9715	0.981517	0.975005	-0.580283	-0.580283	-0.580283	0.580283	-0.334	0.105	0.00289571	0.000727892	0.834423	0.834423	0.834423	-0.834423	0.111	0	0.00204957	0.00293213	1.41471	1.41471	1.41471	-1.41471	0.445	-0.105	-0.000846148	0.00220424	4.94649
214	2.90784	-1.63794	2.90784	1.63794	2.5455	0.6695	0.974159	0.984828	2.96933	-1.57645	2.96933	1.57645	3.0925	0.6835	0.963005	0.985042	0.685778	-3.86	0.685778	3.86	1.4975	1.6075	0.979282	0.976785	-0.0614838	-0.0614838	-0.0614838	0.0614838	-0.547	-0.014	0.0111545	-0.000213861	2.22207	2.22207	2.22207	-2.22207	1.048	-0.938	-0.00512302	0.00804335	2.28355	2.28355	2.28355	-2.28355	1.595	-0.924	-0.0162775	0.00825721	4.54578
215	3.65134	-2.66062	3.65134	2.66062	2.6405	1.9765	0.97593	0.968628	1.16067	-5.15128	1.16067	5.15128	1.9175	2.8555	0.975015	0.964517	2.67785	-3.63411	2.67785	3.63411	2.6035	2.6355	0.971332	0.965303	2.49066	2.49066	2.49066	-2.49066	0.723	-0.879	0.000914812	0.00411123	0.973489	0.973489	0.973489	-0.973489	0.0369999	-0.659	0.00459737	0.00332516	-1.51717	-1.51717	-1.51717	1.51717	-0.686	0.22	0.00368255	-0.000786066	6.31196
216	1.45767	-1.93887	1.45767	1.93887	1.1555	0.4535	0.987506	0.98457	0.843557	-2.55299	0.843557	2.55299	0.9845	0.6405	0.99042	0.982168	1.82852	-1.56802	1.82852	1.56802	1.0685	0.4535	0.991365	0.986511	0.614116	0.614116	0.614116	-0.614116	0.171	-0.187	-0.00291473	0.00240177	-0.37085	-0.37085	-0.37085	0.37085	0.087	0	-0.0038594	-0.00194097	-0.984966	-0.984966	-0.984966	0.984966	-0.084	0.187	-0.000944674	-0.00434274	3.39654
217	-1.27732	-3.4966	1.27732	3.4966	1.9255	2.2685	0.962972	0.971678	-2.94179	-5.16107	2.94179	5.16107	1.9555	2.3785	0.965916	0.969722	-3.50904	-5.72832	3.50904	5.72832	2.1995	2.6275	0.964887	0.967393	1.66446	1.66446	-1.66446	-1.66446	-0.03	-0.11	-0.0029437	0.00195587	2.23172	2.23172	-2.23172	-2.23172	-0.274	-0.359	-0.00191504	0.0042845	0.567252	0.567252	-0.567252	-0.567252	-0.244	-0.249	0.00102866	0.00232863	2.21928
218	0.142512	-3.21016	0.142512	3.21016	1.1675	1.5995	0.985002	0.971894	0.921078	-2.4316	0.921078	2.4316	1.0445	1.3035	0.988532	0.976442	-0.129677	-3.48235	0.129677	3.48235	1.0445	1.5935	0.98627	0.973167	-0.778566	-0.778566	-0.778566	0.778566	0.123	0.296	-0.0035308	-0.00454813	0.272189	0.272189	0.0128344	-0.272189	0.123	0.00600004	-0.00126791	-0.00127238	1.05075	1.05075	0.7914	-1.05075	0	-0.29	0.00226289	0.00327575	3.35267
219	-0.402613	-2.27151	0.402613	2.27151	0.7445	1.3065	0.986222	0.980463	-0.69367	-2.56257	0.69367	2.56257	0.9245	1.0225	0.986466	0.980892	-0.908722	-2.77762	0.908722	2.77762	0.8885	0.8515	0.983464	0.982164	0.291058	0.291058	-0.291058	-0.291058	-0.18	0.284	-0.000244498	-0.000429153	0.506109	0.506109	-0.506109	-0.506109	-0.144	0.455	0.00275749	-0.00170088	0.215051	0.215051	-0.215051	-0.215051	0.036	0.171	0.00300199	-0.00127173	1.86889
220	2.6817	1.80255	2.6817	1.80255	3.0165	1.8545	0.964549	0.979248	0.841172	-0.0379793	0.841172	0.0379793	2.1625	1.1125	0.97077	0.985838	1.98927	1.11012	1.98927	1.11012	2.5265	1.3905	0.968553	0.980596	1.84053	1.84053	1.84053	1.76457	0.854	0.742	-0.00622106	-0.00659019	0.692426	0.692426	0.692426	0.692426	0.49	0.464	-0.00400382	-0.00134838	-1.1481	-1.1481	-1.1481	-1.07214	-0.364	-0.278	0.00221723	0.00524181	0.879151
221	-0.29852	-2.65629	0.29852	2.65629	1.0255	0.9425	0.983894	0.979346	-0.502185	-2.85996	0.502185	2.85996	0.9805	1.2045	0.985013	0.976277	-0.377447	-2.73522	0.377447	2.73522	1.0525	0.9035	0.984575	0.979054	0.203666	0.203666	-0.203666	-0.203666	0.045	-0.262	-0.00111937	0.00306916	0.0789277	0.0789277	-0.0789277	-0.0789277	-0.027	0.039	-0.000681579	0.000292361	-0.124738	-0.124738	0.124738	0.124738	-0.072	0.301	0.000437796	-0.0027768	2.35777
222	3.22528	-1.94873	3.22528	1.94873	1.6875	0.8755	0.986678	0.980696	3.13076	-2.04326	3.13076	2.04326	1.5215	1.0375	0.988687	0.980778	3.26945	-1.90456	3.26945	1.90456	1.5215	1.0375	0.986642	0.978555	0.0945254	0.0945254	0.0945254	-0.0945254	0.166	-0.162	-0.00200898	-8.18968e-05	-0.0441685	-0.0441685	-0.0441685	0.0441685	0.166	-0.162	3.67761e-05	0.00214094	-0.138694	-0.138694	-0.138694	0.138694	0	0	0.00204575	0.00222284	5.17402
223	5.0836	2.98177	5.0836	2.98177	2.4425	2.4575	0.972923	0.976079	2.66901	0.567188	2.66901	0.567188	1.7165	1.7165	0.980734	0.978384	3.62334	1.52152	3.62334	1.52152	2.0395	2.0395	0.976313	0.976779	2.41459	2.41459	2.41459	2.41459	0.726	0.741	-0.00781101	-0.00230503	1.46026	1.46026	1.46026	1.46026	0.403	0.418	-0.00339001	-0.000700295	-0.95433	-0.95433	-0.95433	-0.95433	-0.323	-0.323	0.004421	0.00160474	2.10182
224	1.56484	-1.43566	1.56484	1.43566	2.3605	0.9805	0.965824	0.978331	1.16	-1.8405	1.16	1.8405	2.5555	0.8765	0.964067	0.977675	-0.298847	-3.29934	0.298847	3.29934	2.3295	0.6575	0.963606	0.972661	0.404841	0.404841	0.404841	-0.404841	-0.195	0.104	0.00175691	0.000656843	1.86368	1.86368	1.26599	-1.86368	0.0310001	0.323	0.00221753	0.00567067	1.45884	1.45884	0.861149	-1.45884	0.226	0.219	0.000460625	0.00501382	3.00049
225	-0.363169	1.48342	0.363169	1.48342	0.9065	1.2105	0.987856	0.988587	-0.689699	1.15689	0.689699	1.15689	0.7625	1.0215	0.988179	0.990636	-0.789931	1.05666	0.789931	1.05666	0.8255	1.0215	0.98695	0.989806	0.32653	0.32653	-0.32653	0.32653	0.144	0.189	-0.000323534	-0.00204921	0.426762	0.426762	-0.426762	0.426762	0.081	0.189	0.000905454	-0.00121886	0.100233	0.100233	-0.100233	0.100233	-0.063	0	0.00122899	0.000830352	-1.84659
226	-0.304502	-1.58336	0.304502	1.58336	0.8955	0.4135	0.985345	0.986741	-0.118256	-1.39712	0.118256	1.39712	1.1795	0.4135	0.981659	0.987105	1.05819	-0.220673	1.05819	0.220673	1.5585	0.9165	0.980766	0.986259	-0.186246	-0.186246	0.186246	0.186246	-0.284	0	0.00368649	-0.000363767	-1.36269	-1.36269	-0.753685	1.36269	-0.663	-0.503	0.00457954	0.000481963	-1.17644	-1.17644	-0.939931	1.17644	-0.379	-0.503	0.000893056	0.00084573	1.27886
227	-0.798413	-1.36191	0.798413	1.36191	1.9075	0.9045	0.973856	0.983301	-1.62654	-2.19004	1.62654	2.19004	1.9665	1.3575	0.970108	0.977112	1.11021	0.54671	1.11021	0.54671	1.9665	1.0665	0.976918	0.988755	0.82813	0.82813	-0.82813	-0.82813	-0.059	-0.453	0.003748	0.00618857	-1.90862	-1.90862	-0.311793	0.815198	-0.059	-0.162	-0.00306195	-0.00545472	-2.73675	-2.73675	0.516336	1.64333	0	0.291	-0.00680995	-0.0116433	0.563496
228	1.6004	-0.275536	1.6004	0.275536	0.9795	0.7275	0.990921	0.99095	0.611413	-1.26452	0.611413	1.26452	1.0995	0.5305	0.988735	0.989939	1.52298	-0.35295	1.52298	0.35295	1.2135	0.5755	0.988246	0.992839	0.988986	0.988986	0.988986	-0.988986	-0.12	0.197	0.00218606	0.00101125	0.0774148	0.0774148	0.0774148	-0.0774148	-0.234	0.152	0.0026744	-0.00188851	-0.911571	-0.911571	-0.911571	0.911571	-0.114	-0.045	0.000488341	-0.00289977	1.87593
229	0.00496524	1.49499	0.00496524	1.49499	0.7385	1.0135	0.989801	0.990929	-1.72683	-0.236802	1.72683	0.236802	0.4005	0.5375	0.983378	0.992725	-2.10433	-0.614306	2.10433	0.614306	0.6335	0.3805	0.981947	0.992392	1.73179	1.73179	-1.72186	1.25819	0.338	0.476	0.0064224	-0.00179589	2.1093	2.1093	-2.09937	0.880685	0.105	0.633	0.00785399	-0.00146347	0.377504	0.377504	-0.377504	-0.377504	-0.233	0.157	0.00143158	0.000332415	-1.49003
230	1.74309	-3.60945	1.74309	3.60945	1.7885	7.6985	0.981313	0.976058	-0.172967	-5.5255	0.172967	5.5255	1.3765	7.7255	0.981669	0.968459	3.94771	-1.40482	3.94771	1.40482	1.8915	7.6705	0.984072	0.984072	1.91605	1.91605	1.57012	-1.91605	0.412	-0.027	-0.000355721	0.00759882	-2.20463	-2.20463	-2.20463	2.20463	-0.103	0.0279999	-0.00275832	-0.00801432	-4.12068	-4.12068	-3.77474	4.12068	-0.515	0.0549998	-0.0024026	-0.0156131	5.35253
231	-1.59808	-1.37389	1.59808	1.37389	0.6885	1.4355	0.979959	0.971801	-1.71773	-1.49354	1.71773	1.49354	0.6355	1.2155	0.98074	0.974347	-2.73827	-2.51408	2.73827	2.51408	0.6675	1.0155	0.976209	0.972089	0.119654	0.119654	-0.119654	-0.119654	0.053	0.22	-0.00078094	-0.00254619	1.14019	1.14019	-1.14019	-1.14019	0.021	0.42	0.00375032	-0.000288785	1.02053	1.02053	-1.02053	-1.02053	-0.032	0.2	0.00453126	0.00225741	-0.224193
232	7.74214	3.91248	7.74214	3.91248	3.4265	2.3765	0.959095	0.980547	7.73029	3.90064	7.73029	3.90064	3.3895	2.3765	0.960077	0.98041	7.90828	4.07863	7.90828	4.07863	3.5625	2.4815	0.957853	0.979497	0.011848	0.011848	0.011848	0.011848	0.0369999	0	-0.00098151	0.000136495	-0.166146	-0.166146	-0.166146	-0.166146	-0.136	-0.105	0.00124222	0.00104982	-0.177994	-0.177994	-0.177994	-0.177994	-0.173	-0.105	0.00222373	0.000913322	3.82965
233	1.64588	-1.10114	1.64588	1.10114	1.9765	2.3025	0.977754	0.960579	2.39589	-0.35113	2.39589	0.35113	2.0215	2.3575	0.978998	0.963876	-0.524822	-3.27184	0.524822	3.27184	1.5935	3.1815	0.971978	0.953936	-0.750008	-0.750008	-0.750008	0.750008	-0.0450001	-0.0550001	-0.00124443	-0.00329787	2.1707	2.1707	1.12106	-2.1707	0.383	-0.879	0.00577563	0.00664264	2.92071	2.92071	1.87107	-2.92071	0.428	-0.824	0.00702006	0.00994051	2.74702
234	2.02428	-1.35729	2.02428	1.35729	0.9325	0.7845	0.99344	0.982429	0.907307	-2.47427	0.907307	2.47427	0.9875	0.8575	0.991822	0.978939	-1.09049	-4.47206	1.09049	4.47206	0.4415	1.2245	0.988149	0.971295	1.11697	1.11697	1.11697	-1.11697	-0.055	-0.073	0.00161731	0.00348985	3.11477	3.11477	0.933793	-3.11477	0.491	-0.44	0.00529045	0.0111336	1.9978	1.9978	-0.183181	-1.9978	0.546	-0.367	0.00367314	0.00764376	3.38158
235	0.192132	0.634489	0.192132	0.634489	0.9535	0.9985	0.990177	0.988411	1.51847	1.96083	1.51847	1.96083	1.0105	1.3445	0.99077	0.98909	-0.679806	-0.237449	0.679806	0.237449	0.7485	0.8125	0.988912	0.98985	-1.32634	-1.32634	-1.32634	-1.32634	-0.0569999	-0.346	-0.000593662	-0.000678897	0.871937	0.871937	-0.487674	0.39704	0.205	0.186	0.00126433	-0.00143892	2.19828	2.19828	0.838667	1.72338	0.262	0.532	0.001858	-0.000760019	-0.442357
236	3.23187	-1.82612	3.23187	1.82612	1.7375	0.7135	0.985442	0.986855	2.57909	-2.47891	2.57909	2.47891	1.6715	0.9995	0.987519	0.984028	2.49744	-2.56056	2.49744	2.56056	1.6285	1.1515	0.987803	0.983355	0.652784	0.652784	0.652784	-0.652784	0.066	-0.286	-0.00207681	0.00282687	0.734436	0.734436	0.734436	-0.734436	0.109	-0.438	-0.00236046	0.00349921	0.0816512	0.0816512	0.0816512	-0.0816512	0.0430001	-0.152	-0.000283659	0.00067234	5.058
237	1.33535	-0.92362	1.33535	0.92362	1.5855	1.3375	0.982857	0.977737	-0.349487	-2.60846	0.349487	2.60846	1.1075	1.1775	0.982808	0.981055	1.26467	-0.994303	1.26467	0.994303	1.2625	1.0905	0.985451	0.98063	1.68484	1.68484	0.985863	-1.68484	0.478	0.16	4.90546e-05	-0.0033176	0.0706832	0.0706832	0.0706832	-0.0706832	0.323	0.247	-0.00259334	-0.00289249	-1.61415	-1.61415	-0.915179	1.61415	-0.155	0.087	-0.00264239	0.0004251	2.25897
238	3.98537	0.534471	3.98537	0.534471	2.9655	1.6175	0.969359	0.97969	3.42887	-0.0220272	3.42887	0.0220272	2.5575	1.2055	0.974536	0.983932	4.20898	0.758078	4.20898	0.758078	2.8305	1.4825	0.971093	0.983395	0.556498	0.556498	0.556498	0.512444	0.408	0.412	-0.00517786	-0.00424266	-0.223607	-0.223607	-0.223607	-0.223607	0.135	0.135	-0.00173473	-0.00370467	-0.780105	-0.780105	-0.780105	-0.736051	-0.273	-0.277	0.00344312	0.000537992	3.4509
239	2.2022	-3.69012	2.2022	3.69012	1.3775	1.3635	0.990586	0.976699	1.82191	-4.07041	1.82191	4.07041	1.1655	1.1655	0.98801	0.973228	1.72955	-4.16276	1.72955	4.16276	1.4765	1.5405	0.987519	0.973323	0.380295	0.380295	0.380295	-0.380295	0.212	0.198	0.00257528	0.00347131	0.472647	0.472647	0.472647	-0.472647	-0.099	-0.177	0.00306648	0.00337583	0.092352	0.092352	0.092352	-0.092352	-0.311	-0.375	0.000491202	-9.54866e-05	5.89232
240	2.5321	-0.333741	2.5321	0.333741	2.0575	0.9345	0.97347	0.98479	3.35744	0.491593	3.35744	0.491593	2.1165	1.0215	0.971145	0.985247	3.22176	0.355913	3.22176	0.355913	2.1165	0.8625	0.971899	0.989251	-0.825334	-0.825334	-0.825334	-0.157851	-0.059	-0.087	0.00232536	-0.000457287	-0.689655	-0.689655	-0.689655	-0.0221718	-0.059	0.072	0.00157136	-0.00446129	0.135679	0.135679	0.135679	0.135679	0	0.159	-0.000753999	-0.004004	2.86585
241	-4.37059	-5.2888	4.37059	5.2888	2.0965	2.0525	0.968564	0.959491	-3.94493	-4.86315	3.94493	4.86315	1.8765	1.9055	0.971086	0.96265	-5.05601	-5.97423	5.05601	5.97423	2.6675	2.6675	0.966416	0.957531	-0.425655	-0.425655	0.425655	0.425655	0.22	0.147	-0.00252253	-0.00315934	0.685423	0.685423	-0.685423	-0.685423	-0.571	-0.615	0.00214821	0.00196046	1.11108	1.11108	-1.11108	-1.11108	-0.791	-0.762	0.00467074	0.0051198	0.918217
242	-4.93095	-4.13066	4.93095	4.13066	1.6505	1.5165	0.963198	0.972501	-4.26573	-3.46544	4.26573	3.46544	1.5775	0.7665	0.966613	0.976057	-4.91481	-4.11452	4.91481	4.11452	1.5995	1.1965	0.963379	0.972766	-0.665223	-0.665223	0.665223	0.665223	0.0730001	0.75	-0.00341505	-0.00355607	-0.0161399	-0.0161399	0.0161399	0.0161399	0.051	0.32	-0.000180781	-0.000264347	0.649083	0.649083	-0.649083	-0.649083	-0.0220001	-0.43	0.00323427	0.00329173	-0.800291
243	-5.0952	-5.23647	5.0952	5.23647	1.8775	1.5485	0.959879	0.964171	-5.28742	-5.4287	5.28742	5.4287	1.7205	1.8835	0.958052	0.962437	-3.68262	-3.82389	3.68262	3.82389	1.7205	1.2215	0.967335	0.971565	0.192228	0.192228	-0.192228	-0.192228	0.157	-0.335	0.00182682	0.00173402	-1.41258	-1.41258	1.41258	1.41258	0.157	0.327	-0.0074563	-0.0073933	-1.60481	-1.60481	1.60481	1.60481	0	0.662	-0.00928312	-0.00912732	0.141274
244	2.47165	1.52544	2.47165	1.52544	2.5715	1.2185	0.970038	0.989906	2.69925	1.75304	2.69925	1.75304	2.7405	1.3535	0.970016	0.989462	1.75956	0.813347	1.75956	0.813347	2.2555	0.9025	0.969618	0.991583	-0.227603	-0.227603	-0.227603	-0.227603	-0.169	-0.135	2.16365e-05	0.000443339	0.712088	0.712088	0.712088	0.712088	0.316	0.316	0.000419974	-0.00167733	0.93969	0.93969	0.93969	0.93969	0.485	0.451	0.000398338	-0.00212067	0.946212
245	-0.459969	-7.90219	0.459969	7.90219	1.3395	2.2185	0.979581	0.949754	-0.798421	-8.24064	0.798421	8.24064	1.2635	2.3665	0.979785	0.947939	0.522752	-6.91947	0.522752	6.91947	1.6865	2.1985	0.979571	0.954404	0.338452	0.338452	-0.338452	-0.338452	0.0760001	-0.148	-0.000204027	0.00181526	-0.982721	-0.982721	-0.0627832	0.982721	-0.347	0.02	1.00136e-05	-0.00465012	-1.32117	-1.32117	0.275668	1.32117	-0.423	0.168	0.00021404	-0.00646537	7.44222
246	0.0890833	-2.05984	0.0890833	2.05984	1.8075	1.3325	0.977827	0.973487	0.628131	-1.5208	0.628131	1.5208	1.8075	1.3325	0.981095	0.976716	-0.293715	-2.44264	0.293715	2.44264	1.6685	1.3855	0.97848	0.97424	-0.539048	-0.539048	-0.539048	0.539048	0	0	-0.00326765	-0.00322902	0.382799	0.382799	-0.204632	-0.382799	0.139	-0.0530001	-0.000652909	-0.000753164	0.921846	0.921846	0.334416	-0.921846	0.139	-0.0530001	0.00261474	0.00247586	2.14893
247	3.16228	0.2254	3.16228	0.2254	2.5915	1.7815	0.975827	0.977618	1.48376	-1.45312	1.48376	1.45312	1.9685	0.9625	0.978109	0.981074	2.98904	0.0521659	2.98904	0.0521659	2.0715	1.0145	0.982034	0.986561	1.67852	1.67852	1.67852	-1.22772	0.623	0.819	-0.00228256	-0.00345576	0.173235	0.173235	0.173235	0.173235	0.52	0.767	-0.00620675	-0.0089429	-1.50529	-1.50529	-1.50529	1.40095	-0.103	-0.0519999	-0.00392419	-0.00548714	2.93688
248	-1.45082	-4.83768	1.45082	4.83768	1.3685	1.1285	0.976364	0.973871	-1.88046	-5.26732	1.88046	5.26732	1.5055	1.2395	0.974166	0.971933	-4.40534	-7.7922	4.40534	7.7922	3.2835	3.0225	0.963204	0.961454	0.429639	0.429639	-0.429639	-0.429639	-0.137	-0.111	0.00219804	0.00193798	2.95452	2.95452	-2.95452	-2.95452	-1.915	-1.894	0.0131603	0.0124169	2.52488	2.52488	-2.52488	-2.52488	-1.778	-1.783	0.0109622	0.0104789	3.38686
249	0.0808194	-4.76431	0.0808194	4.76431	1.1075	1.3085	0.985908	0.969346	0.636164	-4.20897	0.636164	4.20897	0.9735	1.2995	0.988706	0.972185	1.11241	-3.73273	1.11241	3.73273	1.0965	1.4975	0.985512	0.973052	-0.555344	-0.555344	-0.555344	0.555344	0.134	0.00900006	-0.00279796	-0.00283909	-1.03159	-1.03159	-1.03159	1.03159	0.0109999	-0.189	0.000395715	-0.00370568	-0.476244	-0.476244	-0.476244	0.476244	-0.123	-0.198	0.00319368	-0.000866592	4.84513
250	1.01097	-1.46228	1.01097	1.46228	1.1525	0.9035	0.990519	0.981743	0.729723	-1.74352	0.729723	1.74352	1.1155	0.8085	0.989764	0.982155	1.02076	-1.45249	1.02076	1.45249	1.3555	0.7145	0.985791	0.983325	0.281246	0.281246	0.281246	-0.281246	0.0370001	0.095	0.000754833	-0.000412822	-0.00979156	-0.00979156	-0.00979156	0.00979156	-0.203	0.189	0.00472778	-0.00158238	-0.291038	-0.291038	-0.291038	0.291038	-0.24	0.094	0.00397295	-0.00116956	2.47325
251	-0.00499512	-2.50852	0.00499512	2.50852	0.9675	1.0485	0.987936	0.977321	-2.4464	-4.94993	2.4464	4.94993	0.7225	1.4455	0.981024	0.972288	-0.199514	-2.70304	0.199514	2.70304	0.8595	1.0825	0.988482	0.977928	2.44141	2.44141	-2.44141	-2.44141	0.245	-0.397	0.00691211	0.00503326	0.194519	0.194519	-0.194519	-0.194519	0.108	-0.0339999	-0.000546455	-0.000606894	-2.24689	-2.24689	2.24689	2.24689	-0.137	0.363	-0.00745857	-0.00564015	2.50353
252	5.80451	0.100599	5.80451	0.100599	1.9495	1.2175	0.977309	0.985923	5.77264	0.0687299	5.77264	0.0687299	1.8395	1.2175	0.978408	0.986758	5.74451	0.0405938	5.74451	0.0405938	1.9495	1.0315	0.978052	0.988049	0.0318693	0.0318693	0.0318693	0.0318693	0.11	0	-0.00109929	-0.000835001	0.0600054	0.0600054	0.0600054	0.0600054	0	0.186	-0.00074327	-0.00212675	0.0281361	0.0281361	0.0281361	0.0281361	-0.11	0.186	0.000356019	-0.00129175	5.70391
253	5.61023	1.77355	5.61023	1.77355	3.3965	2.6165	0.970837	0.971733	5.81358	1.9769	5.81358	1.9769	3.3965	2.6165	0.970609	0.972635	4.58123	0.744552	4.58123	0.744552	3.2945	2.5015	0.970729	0.968121	-0.203354	-0.203354	-0.203354	-0.203354	0	0	0.000228107	-0.000902355	1.029	1.029	1.029	1.029	0.102	0.115	0.0001086	0.00361186	1.23235	1.23235	1.23235	1.23235	0.102	0.115	-0.000119507	0.00451422	3.83668
254	0.117574	-3.70141	0.117574	3.70141	1.8725	1.7525	0.969045	0.975941	-0.742429	-4.56141	0.742429	4.56141	2.7755	2.6485	0.959767	0.971404	-0.284906	-4.10389	0.284906	4.10389	2.0925	2.0215	0.967059	0.974488	0.860003	0.860003	-0.624855	-0.860003	-0.903	-0.896	0.0092774	0.00453728	0.40248	0.40248	-0.167332	-0.40248	-0.22	-0.269	0.00198573	0.00145358	-0.457523	-0.457523	0.457523	0.457523	0.683	0.627	-0.00729168	-0.00308371	3.81898
255	3.79456	0.0768732	3.79456	0.0768732	1.7855	1.1055	0.984224	0.987152	3.76363	0.0459503	3.76363	0.0459503	1.7165	1.3495	0.981793	0.982769	1.89477	-1.82291	1.89477	1.82291	1.0945	1.2205	0.988814	0.977504	0.0309229	0.0309229	0.0309229	0.0309229	0.069	-0.244	0.00243181	0.00438255	1.89978	1.89978	1.89978	-1.74604	0.691	-0.115	-0.0045892	0.00964814	1.86886	1.86886	1.86886	-1.77696	0.622	0.129	-0.00702101	0.00526559	3.71768
256	-3.22532	-3.72778	3.22532	3.72778	0.9935	1.4145	0.971064	0.972616	-2.35849	-2.86095	2.35849	2.86095	1.1105	1.4145	0.973709	0.975671	-3.18184	-3.6843	3.18184	3.6843	0.9935	1.3425	0.973249	0.971844	-0.866825	-0.866825	0.866825	0.866825	-0.117	0	-0.00264496	-0.0030548	-0.0434837	-0.0434837	0.0434837	0.0434837	0	0.072	-0.00218534	0.000771403	0.823342	0.823342	-0.823342	-0.823342	0.117	0.072	0.000459611	0.0038262	0.502461
257	-1.44044	-5.49439	1.44044	5.49439	1.3155	1.4705	0.975533	0.963035	-0.748003	-4.80195	0.748003	4.80195	1.4705	1.4705	0.976583	0.966637	-2.5712	-6.62515	2.5712	6.62515	1.5585	1.8245	0.967933	0.954759	-0.692436	-0.692436	0.692436	0.692436	-0.155	0	-0.00105011	-0.00360274	1.13076	1.13076	-1.13076	-1.13076	-0.243	-0.354	0.00760007	0.00827533	1.8232	1.8232	-1.8232	-1.8232	-0.0880001	-0.354	0.00865018	0.0118781	4.05395
258	-3.26178	-1.44915	3.26178	1.44915	1.3665	1.3135	0.965668	0.979178	-3.40511	-1.59247	3.40511	1.59247	1.3535	1.5135	0.964919	0.977054	-3.39386	-1.58122	3.39386	1.58122	1.9595	1.6895	0.956324	0.967853	0.143324	0.143324	-0.143324	-0.143324	0.013	-0.2	0.00074935	0.00212389	0.132072	0.132072	-0.132072	-0.132072	-0.593	-0.376	0.00934422	0.0113252	-0.0112511	-0.0112511	0.0112511	0.0112511	-0.606	-0.176	0.00859487	0.00920135	-1.81263
259	0.252894	-1.72338	0.252894	1.72338	2.0045	1.3315	0.976804	0.981428	-0.426978	-2.40325	0.426978	2.40325	1.7925	1.3415	0.975846	0.980018	-0.28102	-2.25729	0.28102	2.25729	1.8975	1.4975	0.97489	0.979191	0.679872	0.679872	-0.174084	-0.679872	0.212	-0.00999999	0.000958204	0.00140977	0.533914	0.533914	-0.0281261	-0.533914	0.107	-0.166	0.00191432	0.00223654	-0.145958	-0.145958	0.145958	0.145958	-0.105	-0.156	0.000956118	0.000826776	1.97627
260	-3.17507	-6.16378	3.17507	6.16378	2.1455	2.4065	0.959127	0.954377	-4.21367	-7.20238	4.21367	7.20238	1.7135	2.2005	0.959808	0.953361	-3.4504	-6.43912	3.4504	6.43912	1.8895	2.2005	0.960246	0.954564	1.0386	1.0386	-1.0386	-1.0386	0.432	0.206	-0.000681221	0.0010162	0.275337	0.275337	-0.275337	-0.275337	0.256	0.206	-0.0011186	-0.000187397	-0.763262	-0.763262	0.763262	0.763262	-0.176	0	-0.000437379	-0.0012036	2.98871
261	4.58296	0.593943	4.58296	0.593943	2.4985	1.7575	0.97966	0.974688	4.45602	0.467003	4.45602	0.467003	2.2505	1.5805	0.980183	0.977453	3.41479	-0.574222	3.41479	0.574222	2.3335	1.9175	0.977164	0.969153	0.12694	0.12694	0.12694	0.12694	0.248	0.177	-0.000523448	-0.00276482	1.16816	1.16816	1.16816	0.0197204	0.165	-0.16	0.00249535	0.00553453	1.04122	1.04122	1.04122	-0.107219	-0.0830002	-0.337	0.0030188	0.00829935	3.98901
262	5.21392	-3.60981	5.21392	3.60981	3.5975	1.5475	0.967331	0.975703	5.15599	-3.66774	5.15599	3.66774	3.7365	1.7725	0.966939	0.97583	6.20654	-2.6172	6.20654	2.6172	4.1515	1.6135	0.963356	0.978432	0.057931	0.057931	0.057931	-0.057931	-0.139	-0.225	0.000392437	-0.000127077	-0.992615	-0.992615	-0.992615	0.992615	-0.554	-0.066	0.00397527	-0.00272924	-1.05055	-1.05055	-1.05055	1.05055	-0.415	0.159	0.00358283	-0.00260216	8.82373
263	0.172483	-0.0318215	0.172483	0.0318215	1.2385	1.1165	0.984965	0.986903	2.79829	2.59399	2.79829	2.59399	2.3545	2.4965	0.979274	0.976782	0.605651	0.401346	0.605651	0.401346	1.2385	1.1075	0.987284	0.987132	-2.62581	-2.62581	-2.62581	-2.56217	-1.116	-1.38	0.00569129	0.0101206	-0.433167	-0.433167	-0.433167	-0.369524	0	0.00900006	-0.00231916	-0.000228822	2.19264	2.19264	2.19264	2.19264	1.116	1.389	-0.00801045	-0.0103495	0.204305
264	3.26498	-3.65076	3.26498	3.65076	2.5395	1.3295	0.975803	0.974254	2.70316	-4.21258	2.70316	4.21258	2.4195	1.4895	0.976895	0.972565	3.18458	-3.73116	3.18458	3.73116	2.1675	1.3245	0.982067	0.978586	0.561821	0.561821	0.561821	-0.561821	0.12	-0.16	-0.0010916	0.00168967	0.0803988	0.0803988	0.0803988	-0.0803988	0.372	0.005	-0.00626385	-0.00433195	-0.481422	-0.481422	-0.481422	0.481422	0.252	0.165	-0.00517225	-0.00602162	6.91574
265	4.43015	-1.34742	4.43015	1.34742	2.3355	0.6015	0.980198	0.985325	4.05345	-1.72413	4.05345	1.72413	2.0465	0.6205	0.982432	0.984024	2.41409	-3.36348	2.41409	3.36348	1.5045	0.6385	0.987526	0.978072	0.376702	0.376702	0.376702	-0.376702	0.289	-0.019	-0.00223339	0.00130099	2.01606	2.01606	2.01606	-2.01606	0.831	-0.037	-0.0073275	0.00725377	1.63936	1.63936	1.63936	-1.63936	0.542	-0.018	-0.00509411	0.00595278	5.77758
266	2.18206	-1.43885	2.18206	1.43885	2.1655	1.2675	0.977695	0.983405	0.522665	-3.09825	0.522665	3.09825	1.6225	0.9135	0.978905	0.980494	-1.95868	-5.57959	1.95868	5.57959	1.7735	1.5205	0.973129	0.97264	1.6594	1.6594	1.6594	-1.6594	0.543	0.354	-0.00120974	0.00291133	4.14074	4.14074	0.223386	-4.14074	0.392	-0.253	0.0045659	0.0107656	2.48134	2.48134	-1.43601	-2.48134	-0.151	-0.607	0.00577563	0.00785422	3.62091
267	0.58182	2.92863	0.58182	2.92863	4.3305	3.5225	0.945015	0.968987	-0.296346	2.05046	0.296346	2.05046	3.8225	3.5025	0.947765	0.970481	-1.43775	0.90906	1.43775	0.90906	4.4555	3.7865	0.941782	0.961599	0.878166	0.878166	0.285474	0.878166	0.508	0.02	-0.00274968	-0.00149482	2.01957	2.01957	-0.85593	2.01957	-0.125	-0.264	0.00323319	0.00738752	1.1414	1.1414	-1.1414	1.1414	-0.633	-0.284	0.00598288	0.00888234	-2.34681
268									-9.94157	-3.1511	9.94157	3.1511	4.9755	1.7555	0.918479	0.966008	2.39482	9.18529	2.39482	9.18529	4.4335	6.8755	0.951798	0.941329	9.94157	3.1511	-9.94157	-3.1511	-4.9755	-1.7555	-0.918479	-0.966008	-2.39482	-9.18529	-2.39482	-9.18529	-4.4335	-6.8755	-0.951798	-0.941329	-12.3364	-12.3364	7.54674	-6.03419	0.542	-5.12	-0.0333188	0.0246792	-6.79047
269	1.87586	-1.36884	1.87586	1.36884	3.0375	1.2585	0.968633	0.983627	2.3668	-0.877895	2.3668	0.877895	3.1775	1.1685	0.969485	0.986056	1.92623	-1.31847	1.92623	1.31847	2.9555	1.0045	0.970147	0.986178	-0.490942	-0.490942	-0.490942	0.490942	-0.14	0.0899999	-0.000852585	-0.00242901	-0.0503683	-0.0503683	-0.0503683	0.0503683	0.082	0.254	-0.00151384	-0.00255114	0.440573	0.440573	0.440573	-0.440573	0.222	0.164	-0.000661254	-0.00012213	3.2447
270	16.7062	8.57739	16.7062	8.57739	10.9755	9.7065	0.90169	0.908546	17.3496	9.22081	17.3496	9.22081	11.1855	9.8455	0.899407	0.909083	17.8244	9.69555	17.8244	9.69555	11.4405	9.8075	0.892956	0.903595	-0.643425	-0.643425	-0.643425	-0.643425	-0.21	-0.139	0.0022831	-0.000536799	-1.11816	-1.11816	-1.11816	-1.11816	-0.465	-0.101	0.00873339	0.00495094	-0.474733	-0.474733	-0.474733	-0.474733	-0.255	0.0380001	0.00645029	0.00548774	8.12883
271	-0.589715	-1.21186	0.589715	1.21186	2.1395	2.3755	0.974906	0.968851	17.4567	16.8346	17.4567	16.8346	11.7345	11.8645	0.909814	0.90504	16.5493	15.9272	16.5493	15.9272	12.5725	12.6025	0.898149	0.892268	-18.0465	-18.0465	-16.867	-15.6227	-9.595	-9.489	0.0650914	0.0638112	-17.139	-17.139	-15.9596	-14.7153	-10.433	-10.227	0.0767565	0.0765839	0.90743	0.90743	0.90743	0.90743	-0.838	-0.738	0.0116651	0.0127727	0.62215
272	2.51613	-1.40592	2.51613	1.40592	1.6665	1.4875	0.989457	0.980071	3.32322	-0.598825	3.32322	0.598825	1.8475	1.4875	0.988303	0.981738	2.8959	-1.02615	2.8959	1.02615	1.6185	1.4695	0.98548	0.97997	-0.807094	-0.807094	-0.807094	0.807094	-0.181	0	0.00115329	-0.00166762	-0.37977	-0.37977	-0.37977	0.37977	0.0480001	0.018	0.0039764	0.000100434	0.427324	0.427324	0.427324	-0.427324	0.229	0.018	0.00282311	0.00176805	3.92205
273	-0.114606	-2.57039	0.114606	2.57039	1.8855	2.6935	0.97544	0.959592	0.707884	-1.7479	0.707884	1.7479	1.2485	2.3765	0.988949	0.967225	-2.68633	-5.14211	2.68633	5.14211	1.7655	3.5925	0.968073	0.954227	-0.82249	-0.82249	-0.593277	0.82249	0.637	0.317	-0.0135087	-0.00763231	2.57172	2.57172	-2.57172	-2.57172	0.12	-0.899	0.00736767	0.00536537	3.39421	3.39421	-1.97845	-3.39421	-0.517	-1.216	0.0208764	0.0129977	2.45578
274	4.67276	-4.89463	4.67276	4.89463	3.3105	1.4185	0.976014	0.970318	3.78661	-5.78078	3.78661	5.78078	1.9755	1.1345	0.983949	0.969577	3.21145	-6.35594	3.21145	6.35594	2.2195	1.6595	0.975147	0.968741	0.886148	0.886148	0.886148	-0.886148	1.335	0.284	-0.00793558	0.000740528	1.46131	1.46131	1.46131	-1.46131	1.091	-0.241	0.000867009	0.00157702	0.575159	0.575159	0.575159	-0.575159	-0.244	-0.525	0.00880259	0.000836492	9.56739
275	4.10492	-2.39549	4.10492	2.39549	2.4745	2.0045	0.974442	0.97113	3.14394	-3.35648	3.14394	3.35648	2.5465	2.0115	0.977241	0.971728	0.37137	-6.12905	0.37137	6.12905	1.7935	2.3665	0.981284	0.968298	0.960982	0.960982	0.960982	-0.960982	-0.0719998	-0.00699997	-0.00279891	-0.000597417	3.73355	3.73355	3.73355	-3.73355	0.681	-0.362	-0.00684172	0.00283182	2.77257	2.77257	2.77257	-2.77257	0.753	-0.355	-0.0040428	0.00342923	6.50042
276	3.65367	-5.36478	3.65367	5.36478	1.6895	1.2505	0.988548	0.969431	3.75687	-5.26157	3.75687	5.26157	1.7685	1.2885	0.986443	0.969247	4.19767	-4.82077	4.19767	4.82077	1.9015	1.2025	0.98501	0.971187	-0.103201	-0.103201	-0.103201	0.103201	-0.079	-0.0380001	0.002105	0.000184357	-0.544005	-0.544005	-0.544005	0.544005	-0.212	0.048	0.00353754	-0.00175577	-0.440804	-0.440804	-0.440804	0.440804	-0.133	0.0860001	0.00143254	-0.00194013	9.01844
277	7.72687	-0.0720981	7.72687	0.0720981	4.3115	1.8155	0.963374	0.976832	6.57051	-1.22846	6.57051	1.22846	4.1855	1.5365	0.963614	0.974818	6.39326	-1.4057	6.39326	1.4057	4.3715	1.8155	0.964499	0.97136	1.15636	1.15636	1.15636	-1.15636	0.126	0.279	-0.000240445	0.00201434	1.33361	1.33361	1.33361	-1.33361	-0.0599999	0	-0.00112534	0.00547218	0.177245	0.177245	0.177245	-0.177245	-0.186	-0.279	-0.000884891	0.00345784	7.79897
278	1.98942	-4.52231	1.98942	4.52231	2.1735	2.3575	0.982144	0.964066	2.17361	-4.33812	2.17361	4.33812	2.6355	2.5055	0.976162	0.961658	-1.36984	-7.88157	1.36984	7.88157	2.2235	2.8485	0.972446	0.947545	-0.184194	-0.184194	-0.184194	0.184194	-0.462	-0.148	0.00598258	0.00240749	3.35926	3.35926	0.619579	-3.35926	-0.05	-0.491	0.00969827	0.0165206	3.54345	3.54345	0.803773	-3.54345	0.412	-0.343	0.00371569	0.0141131	6.51173
279	1.08285	1.52371	1.08285	1.52371	2.4805	2.3735	0.975129	0.970151	-1.13248	-0.691622	1.13248	0.691622	2.3855	1.9425	0.969608	0.973149	-1.05421	-0.613346	1.05421	0.613346	2.3855	1.9425	0.971221	0.973522	2.21534	2.21534	-0.0496313	0.832093	0.0949998	0.431	0.00552082	-0.0029977	2.13706	2.13706	0.0286448	0.910369	0.0949998	0.431	0.00390834	-0.00337124	-0.0782761	-0.0782761	0.0782761	0.0782761	0	0	-0.00161248	-0.000373542	-0.440862
280	5.19701	-3.29581	5.19701	3.29581	3.5855	0.9435	0.970344	0.977552	4.1098	-4.38302	4.1098	4.38302	3.5805	1.3605	0.969376	0.973562	2.605	-5.88783	2.605	5.88783	2.7865	1.3605	0.974816	0.968118	1.08721	1.08721	1.08721	-1.08721	0.00500011	-0.417	0.000968575	0.00399005	2.59202	2.59202	2.59202	-2.59202	0.799	-0.417	-0.00447202	0.00943446	1.5048	1.5048	1.5048	-1.5048	0.794	0	-0.00544059	0.00544441	8.49282
281	-2.61343	-4.52308	2.61343	4.52308	2.9105	1.6155	0.968191	0.97675	-5.81515	-7.7248	5.81515	7.7248	4.0375	2.6495	0.96284	0.965802	-3.78147	-5.69112	3.78147	5.69112	3.0465	2.2205	0.969161	0.972284	3.20172	3.20172	-3.20172	-3.20172	-1.127	-1.034	0.00535089	0.0109477	1.16804	1.16804	-1.16804	-1.16804	-0.136	-0.605	-0.000969529	0.00446552	-2.03368	-2.03368	2.03368	2.03368	0.991	0.429	-0.00632042	-0.00648218	1.90965
282	-1.2394	-4.60374	1.2394	4.60374	1.2945	1.5825	0.985149	0.980062	-2.96125	-6.32559	2.96125	6.32559	1.8705	2.1585	0.981449	0.972773	-1.76487	-5.12921	1.76487	5.12921	1.1515	1.5025	0.985984	0.977661	1.72184	1.72184	-1.72184	-1.72184	-0.576	-0.576	0.0036999	0.00728846	0.525465	0.525465	-0.525465	-0.525465	0.143	0.0799999	-0.000834465	0.00240046	-1.19638	-1.19638	1.19638	1.19638	0.719	0.656	-0.00453436	-0.004888	3.36434
283	3.18823	-1.65244	3.18823	1.65244	3.1355	2.4645	0.973504	0.970058	1.85418	-2.9865	1.85418	2.9865	2.4775	1.8045	0.976022	0.971989	4.87449	0.0338194	4.87449	0.0338194	3.2045	2.3075	0.974342	0.970697	1.33405	1.33405	1.33405	-1.33405	0.658	0.66	-0.00251794	-0.00193179	-1.68626	-1.68626	-1.68626	1.61863	-0.069	0.157	-0.000837386	-0.000639558	-3.02032	-3.02032	-3.02032	2.95268	-0.727	-0.503	0.00168055	0.00129223	4.84067
284	6.40596	-7.06035	6.40596	7.06035	2.8495	2.6135	0.981072	0.971784	4.61429	-8.85201	4.61429	8.85201	2.1855	3.2225	0.987951	0.965987	6.23608	-7.23023	6.23608	7.23023	2.6135	2.6725	0.983666	0.970864	1.79166	1.79166	1.79166	-1.79166	0.664	-0.609	-0.00687903	0.00579721	0.169881	0.169881	0.169881	-0.169881	0.236	-0.059	-0.00259411	0.000920296	-1.62178	-1.62178	-1.62178	1.62178	-0.428	0.55	0.00428492	-0.00487691	13.4663
285	1.19657	-2.74974	1.19657	2.74974	1.5885	0.5815	0.984419	0.986149	1.67368	-2.27263	1.67368	2.27263	1.6605	0.6645	0.984546	0.987302	1.35197	-2.59434	1.35197	2.59434	1.5965	0.5815	0.985191	0.986434	-0.477117	-0.477117	-0.477117	0.477117	-0.072	-0.083	-0.000127554	-0.00115293	-0.155403	-0.155403	-0.155403	0.155403	-0.00800002	0	-0.000772774	-0.000285804	0.321714	0.321714	0.321714	-0.321714	0.064	0.083	-0.00064522	0.000867128	3.94631
286	14.5324	4.57075	14.5324	4.57075	8.4285	7.1455	0.939466	0.944196	31.3159	21.3542	31.3159	21.3542	12.8175	11.5245	0.883932	0.897708	10.7645	0.802849	10.7645	0.802849	6.6345	5.3075	0.949433	0.952184	-16.7835	-16.7835	-16.7835	-16.7835	-4.389	-4.379	0.0555337	0.0464884	3.7679	3.7679	3.7679	3.7679	1.794	1.838	-0.00996703	-0.00798786	20.5514	20.5514	20.5514	20.5514	6.183	6.217	-0.0655007	-0.0544763	9.96169
287	-3.26537	-3.90766	3.26537	3.90766	2.0975	2.3415	0.972689	0.967267	-5.55474	-6.19703	5.55474	6.19703	2.9095	2.7165	0.964348	0.961795	-4.46432	-5.10661	4.46432	5.10661	2.0975	3.1225	0.967084	0.959695	2.28936	2.28936	-2.28936	-2.28936	-0.812	-0.375	0.00834125	0.0054723	1.19895	1.19895	-1.19895	-1.19895	0	-0.781	0.00560552	0.00757211	-1.09042	-1.09042	1.09042	1.09042	0.812	-0.406	-0.00273573	0.00209981	0.642293
288	6.07281	1.17137	6.07281	1.17137	3.9295	3.8725	0.975638	0.962463	6.90469	2.00324	6.90469	2.00324	4.6305	4.5665	0.972449	0.957578	5.57209	0.670643	5.57209	0.670643	4.1425	3.9975	0.974154	0.960623	-0.831875	-0.831875	-0.831875	-0.831875	-0.701	-0.694	0.00318909	0.0048849	0.500726	0.500726	0.500726	0.500726	-0.213	-0.125	0.00148392	0.00184041	1.3326	1.3326	1.3326	1.3326	0.488	0.569	-0.00170517	-0.00304449	4.90144
289	9.45718	-1.32219	9.45718	1.32219	3.4045	1.6855	0.971964	0.979783	8.43491	-2.34446	8.43491	2.34446	3.2115	1.6855	0.974596	0.979421	6.65598	-4.12338	6.65598	4.12338	2.7235	1.9255	0.975384	0.974401	1.02227	1.02227	1.02227	-1.02227	0.193	0	-0.00263184	0.000361562	2.80119	2.80119	2.80119	-2.80119	0.681	-0.24	-0.00342047	0.00538164	1.77892	1.77892	1.77892	-1.77892	0.488	-0.24	-0.000788629	0.00502008	10.7794
290	8.44053	-2.09667	8.44053	2.09667	4.7155	1.2595	0.970034	0.982653	6.67003	-3.86717	6.67003	3.86717	3.6845	1.9215	0.974565	0.974326	3.50023	-7.03697	3.50023	7.03697	3.0945	2.5735	0.978932	0.969186	1.7705	1.7705	1.7705	-1.7705	1.031	-0.662	-0.00453168	0.00832701	4.94029	4.94029	4.94029	-4.94029	1.621	-1.314	-0.00889784	0.0134671	3.16979	3.16979	3.16979	-3.16979	0.59	-0.652	-0.00436616	0.00514013	10.5372
291	5.87026	5.75863	5.87026	5.75863	2.9205	3.3285	0.973727	0.968899	-1.65909	-1.77071	1.65909	1.77071	4.6915	5.2205	0.94932	0.940636	6.22422	6.11259	6.22422	6.11259	2.7925	3.3105	0.9722	0.968969	7.52934	7.52934	4.21117	3.98792	-1.771	-1.892	0.0244071	0.0282623	-0.353964	-0.353964	-0.353964	-0.353964	0.128	0.0179999	0.00152671	-7.05719e-05	-7.88331	-7.88331	-4.56514	-4.34188	1.899	1.91	-0.0228804	-0.0283328	0.111628
292	1.31272	-2.78522	1.31272	2.78522	2.3085	1.5655	0.980435	0.974951	1.14656	-2.95138	1.14656	2.95138	1.1545	0.6845	0.992766	0.981177	4.66492	0.566975	4.66492	0.566975	3.0365	2.4675	0.981918	0.977208	0.166159	0.166159	0.166159	-0.166159	1.154	0.881	-0.0123312	-0.00622678	-3.3522	-3.3522	-3.3522	2.21825	-0.728	-0.902	-0.00148374	-0.00225764	-3.51835	-3.51835	-3.51835	2.38441	-1.882	-1.783	0.0108474	0.00396913	4.09794
293	-0.831596	-5.01631	0.831596	5.01631	2.5145	1.4055	0.976645	0.978271	-1.19421	-5.37892	1.19421	5.37892	2.8105	1.1925	0.972473	0.977565	-1.14148	-5.32619	1.14148	5.32619	2.4015	1.4055	0.975283	0.97784	0.36261	0.36261	-0.36261	-0.36261	-0.296	0.213	0.00417215	0.000706077	0.309882	0.309882	-0.309882	-0.309882	0.113	0	0.00136274	0.000431299	-0.0527282	-0.0527282	0.0527282	0.0527282	0.409	-0.213	-0.00280941	-0.000274777	4.18472
294	7.6821	4.79507	7.6821	4.79507	3.8365	5.0025	0.96912	0.961688	3.41771	0.530673	3.41771	0.530673	3.0695	4.2205	0.976689	0.959338	3.00958	0.122546	3.00958	0.122546	2.2455	3.3505	0.978948	0.967863	4.26439	4.26439	4.26439	4.26439	0.767	0.782	-0.0075686	0.00234973	4.67252	4.67252	4.67252	4.67252	1.591	1.652	-0.00982815	-0.0061748	0.408127	0.408127	0.408127	0.408127	0.824	0.87	-0.00225955	-0.00852454	2.88703
295	-2.7712	-3.43304	2.7712	3.43304	2.0815	0.7745	0.975403	0.983322	-2.50722	-3.16907	2.50722	3.16907	2.0815	0.7745	0.976389	0.984046	-5.07127	-5.73311	5.07127	5.73311	2.4355	1.6325	0.966283	0.974616	-0.263976	-0.263976	0.263976	0.263976	0	0	-0.000986099	-0.000723839	2.30007	2.30007	-2.30007	-2.30007	-0.354	-0.858	0.00911915	0.00870609	2.56405	2.56405	-2.56405	-2.56405	-0.354	-0.858	0.0101053	0.00942993	0.661841
296	7.72102	3.96746	7.72102	3.96746	4.5055	3.5785	0.96894	0.963822	17.0839	13.3303	17.0839	13.3303	9.6775	8.7965	0.936014	0.933203	13.2352	9.48164	13.2352	9.48164	7.9715	7.2465	0.944961	0.939467	-9.36285	-9.36285	-9.36285	-9.36285	-5.172	-5.218	0.0329263	0.0306193	-5.51418	-5.51418	-5.51418	-5.51418	-3.466	-3.668	0.0239792	0.0243551	3.84867	3.84867	3.84867	3.84867	1.706	1.55	-0.00894713	-0.00626427	3.75357
297	2.12265	-0.568864	2.12265	0.568864	2.7235	3.5765	0.979886	0.959338	11.8599	9.16838	11.8599	9.16838	9.0425	9.3355	0.93799	0.927979	9.37522	6.68371	9.37522	6.68371	9.4235	9.3575	0.928513	0.915191	-9.73724	-9.73724	-9.73724	-8.59951	-6.319	-5.759	0.0418958	0.031359	-7.25257	-7.25257	-7.25257	-6.11484	-6.7	-5.781	0.0513734	0.0441465	2.48467	2.48467	2.48467	2.48467	-0.381	-0.0220003	0.00947761	0.0127875	2.69151
298	-2.95967	0.054292	2.95967	0.054292	2.3405	2.2085	0.974896	0.975376	-2.9287	0.0852645	2.9287	0.0852645	2.5975	2.0185	0.973281	0.983544	-5.10739	-2.09342	5.10739	2.09342	2.5455	2.0185	0.968	0.977927	-0.0309724	-0.0309724	0.0309724	-0.0309724	-0.257	0.19	0.00161529	-0.00816733	2.14771	2.14771	-2.14771	-2.03913	-0.205	0.19	0.00689667	-0.00255114	2.17868	2.17868	-2.17868	-2.00815	0.052	0	0.00528139	0.00561619	-3.01397
299	0.541015	-4.16559	0.541015	4.16559	1.8025	2.3705	0.985374	0.976932	2.85792	-1.84868	2.85792	1.84868	2.4435	2.3045	0.985846	0.975518	-2.38905	-7.09566	2.38905	7.09566	1.5955	3.2725	0.980957	0.97049	-2.31691	-2.31691	-2.31691	2.31691	-0.641	0.066	-0.00047183	0.00141436	2.93007	2.93007	-1.84804	-2.93007	0.207	-0.902	0.00441718	0.00644171	5.24697	5.24697	0.468873	-5.24697	0.848	-0.968	0.00488901	0.00502735	4.7066
300	-9.23273	1.5507	9.23273	1.5507	2.6375	2.4055	0.964124	0.984387	-12.5811	-1.79768	12.5811	1.79768	3.8905	1.0545	0.954853	0.987097	-11.0913	-0.307857	11.0913	0.307857	3.6615	1.3755	0.958732	0.98847	3.34838	3.34838	-3.34838	-0.246976	-1.253	1.351	0.00927126	-0.00270993	1.85856	1.85856	-1.85856	1.24284	-1.024	1.03	0.00539202	-0.00408232	-1.48982	-1.48982	1.48982	1.48982	0.229	-0.321	-0.00387925	-0.0013724	-10.7834
301	1.74965	-2.28101	1.74965	2.28101	3.0985	1.9935	0.971761	0.977156	-4.62953	-8.6602	4.62953	8.6602	4.0785	3.4975	0.969982	0.966285	-5.43245	-9.46311	5.43245	9.46311	4.3195	3.4625	0.968996	0.962954	6.37919	6.37919	-2.87988	-6.37919	-0.98	-1.504	0.00177854	0.0108715	7.1821	7.1821	-3.68279	-7.1821	-1.221	-1.469	0.00276488	0.0142019	0.802917	0.802917	-0.802917	-0.802917	-0.241	0.0350001	0.000986338	0.00333041	4.03066
302	-1.7068	1.25391	1.7068	1.25391	1.5815	1.6675	0.982203	0.98656	-1.00044	1.96027	1.00044	1.96027	1.9445	1.9015	0.978184	0.984054	-0.833076	2.12763	0.833076	2.12763	2.4615	2.1225	0.97286	0.979689	-0.70636	-0.70636	0.70636	-0.70636	-0.363	-0.234	0.00401902	0.00250572	-0.873727	-0.873727	0.873727	-0.873727	-0.88	-0.455	0.00934279	0.00687105	-0.167367	-0.167367	0.167367	-0.167367	-0.517	-0.221	0.00532377	0.00436532	-2.96071
303	-2.95763	-6.58969	2.95763	6.58969	3.7225	4.2915	0.971669	0.958902	0.274589	-3.35748	0.274589	3.35748	2.0445	3.3095	0.980463	0.972974	2.70463	-0.927438	2.70463	0.927438	1.9405	2.4945	0.984867	0.977498	-3.23222	-3.23222	2.68304	3.23222	1.678	0.982	-0.00879335	-0.0140725	-5.66226	-5.66226	0.252997	5.66226	1.782	1.797	-0.0131975	-0.018596	-2.43004	-2.43004	-2.43004	2.43004	0.104	0.815	-0.00440419	-0.00452352	3.63207
304	-13.9127	-13.5179	13.9127	13.5179	10.2575	10.7665	0.924515	0.913658	-2.97294	-2.57808	2.97294	2.57808	4.3705	4.9935	0.960505	0.94994	-3.03231	-2.63745	3.03231	2.63745	4.0675	4.6795	0.963305	0.951917	-10.9398	-10.9398	10.9398	10.9398	5.887	5.773	-0.0359903	-0.0362814	-10.8804	-10.8804	10.8804	10.8804	6.19	6.087	-0.0387897	-0.0382587	0.0593769	0.0593769	-0.0593769	-0.0593769	0.303	0.314	-0.00279945	-0.00197732	-0.394862
305	1.72955	-0.886116	1.72955	0.886116	1.9005	1.9005	0.985284	0.980826	2.42661	-0.189059	2.42661	0.189059	2.4565	2.1095	0.980734	0.980547	-5.33885	-7.95452	5.33885	7.95452	1.2585	4.0285	0.973144	0.969034	-0.697057	-0.697057	-0.697057	0.697057	-0.556	-0.209	0.00454962	0.000279367	7.0684	7.0684	-3.60929	-7.0684	0.642	-2.128	0.0121396	0.0117926	7.76546	7.76546	-2.91223	-7.76546	1.198	-1.919	0.00758994	0.0115132	2.61567
306	-10.1433	-4.14114	10.1433	4.14114	5.7185	1.5395	0.955383	0.981266	-9.24364	-3.24153	9.24364	3.24153	5.4405	1.2135	0.957554	0.984077	-9.56578	-3.56366	9.56578	3.56366	6.3165	1.1435	0.951263	0.983233	-0.899612	-0.899612	0.899612	0.899612	0.278	0.326	-0.00217086	-0.00281084	-0.577476	-0.577476	0.577476	0.577476	-0.598	0.396	0.00412041	-0.00196761	0.322136	0.322136	-0.322136	-0.322136	-0.876	0.0700001	0.00629127	0.000843227	-6.00212
307	8.55889	-7.21574	8.55889	7.21574	3.9295	3.1305	0.973542	0.969971	11.1711	-4.60353	11.1711	4.60353	4.4265	2.2055	0.971831	0.972893	9.27218	-6.50245	9.27218	6.50245	4.0475	2.8055	0.972063	0.970244	-2.61222	-2.61222	-2.61222	2.61222	-0.497	0.925	0.00171095	-0.0029223	-0.71329	-0.71329	-0.71329	0.71329	-0.118001	0.325	0.00147891	-0.000273228	1.89893	1.89893	1.89893	-1.89893	0.379	-0.6	-0.000232041	0.00264907	15.7746
308	-0.930945	-2.92603	0.930945	2.92603	1.9565	1.3625	0.978472	0.979836	-2.10116	-4.09624	2.10116	4.09624	1.3625	2.3445	0.980107	0.975705	1.40907	-0.586011	1.40907	0.586011	2.1765	1.2465	0.980958	0.983603	1.17021	1.17021	-1.17021	-1.17021	0.594	-0.982	-0.00163537	0.00413072	-2.34001	-2.34001	-0.478125	2.34001	-0.22	0.116	-0.00248653	-0.00376701	-3.51022	-3.51022	0.692086	3.51022	-0.814	1.098	-0.000851154	-0.00789773	1.99508
309	5.88186	1.83797	5.88186	1.83797	3.5065	1.5825	0.980232	0.992775	4.21681	0.172918	4.21681	0.172918	2.7605	1.0005	0.982417	0.994713	3.07258	-0.971305	3.07258	0.971305	2.3705	0.7455	0.98399	0.992082	1.66505	1.66505	1.66505	1.66505	0.746	0.582	-0.0021857	-0.00193745	2.80928	2.80928	2.80928	0.866667	1.136	0.837	-0.00375855	0.0006935	1.14422	1.14422	1.14422	-0.798386	0.39	0.255	-0.00157285	0.00263095	4.04389
310	-10.5337	3.29384	10.5337	3.29384	3.3455	2.2955	0.955501	0.982642	-8.66145	5.16609	8.66145	5.16609	2.2955	2.4025	0.960659	0.982887	-11.6134	2.21419	11.6134	2.21419	3.1485	1.3775	0.952796	0.988539	-1.87225	-1.87225	1.87225	-1.87225	1.05	-0.107	-0.00515747	-0.000245452	1.07966	1.07966	-1.07966	1.07966	0.197	0.918	0.00270492	-0.00589752	2.9519	2.9519	-2.9519	2.9519	-0.853	1.025	0.00786239	-0.00565207	-13.8275
311	10.4246	6.67906	10.4246	6.67906	6.5965	5.6735	0.966073	0.96573	3.79397	0.0484432	3.79397	0.0484432	2.8925	1.8295	0.98289	0.983929	1.13294	-2.61258	1.13294	2.61258	2.8365	2.3935	0.977959	0.976804	6.63061	6.63061	6.63061	6.63061	3.704	3.844	-0.0168169	-0.018199	9.29164	9.29164	9.29164	4.06647	3.76	3.28	-0.0118861	-0.011074	2.66103	2.66103	2.66103	-2.56414	0.056	-0.564	0.00493079	0.00712496	3.74553
312	-0.509271	-1.87169	0.509271	1.87169	1.2765	1.6515	0.986704	0.983873	2.49656	1.13414	2.49656	1.13414	1.7825	1.6515	0.984968	0.990432	5.38638	4.02395	5.38638	4.02395	3.3905	2.3355	0.978636	0.983984	-3.00583	-3.00583	-1.98729	0.737554	-0.506	0	0.00173622	-0.00655907	-5.89565	-5.89565	-4.87711	-2.15226	-2.114	-0.684	0.00806767	-0.000111341	-2.88981	-2.88981	-2.88981	-2.88981	-1.608	-0.684	0.00633144	0.00644773	1.36242
313	5.01516	4.07259	5.01516	4.07259	3.6625	2.8505	0.97558	0.985378	9.32221	8.37964	9.32221	8.37964	4.9545	4.1205	0.968753	0.975537	8.58565	7.64308	8.58565	7.64308	5.1905	3.6925	0.968427	0.976985	-4.30705	-4.30705	-4.30705	-4.30705	-1.292	-1.27	0.00682747	0.00984108	-3.57049	-3.57049	-3.57049	-3.57049	-1.528	-0.842	0.00715321	0.00839299	0.736561	0.736561	0.736561	0.736561	-0.236	0.428	0.000325739	-0.00144809	0.942571
314	1.58685	0.119746	1.58685	0.119746	3.7725	2.5005	0.964149	0.978855	0.361624	-1.10548	0.361624	1.10548	3.4325	2.1595	0.966313	0.978432	-7.01014	-8.47724	7.01014	8.47724	4.2125	4.3915	0.963361	0.964302	1.22523	1.22523	1.22523	-0.985736	0.34	0.341	-0.00216401	0.000423074	8.59699	8.59699	-5.42329	-8.3575	-0.440001	-1.891	0.000788391	0.0145535	7.37176	7.37176	-6.64851	-7.37176	-0.78	-2.232	0.0029524	0.0141305	1.46711
315	-4.69785	2.05177	4.69785	2.05177	4.0865	2.7955	0.968381	0.981543	-3.94545	2.80417	3.94545	2.80417	3.8155	2.9465	0.969691	0.981485	2.11282	8.86245	2.11282	8.86245	2.3825	3.6185	0.984637	0.975861	-0.752399	-0.752399	0.752399	-0.752399	0.271	-0.151	-0.00130969	5.85914e-05	-6.81068	-6.81068	2.58503	-6.81068	1.704	-0.823	-0.0162566	0.00568211	-6.05828	-6.05828	1.83263	-6.05828	1.433	-0.672	-0.0149469	0.00562352	-6.74962
316	7.29402	3.51534	7.29402	3.51534	4.6075	2.0605	0.971763	0.987225	6.05328	2.2746	6.05328	2.2746	4.5585	2.0305	0.971989	0.987713	3.54318	-0.235504	3.54318	0.235504	2.7115	1.0105	0.981726	0.99245	1.24074	1.24074	1.24074	1.24074	0.0490003	0.03	-0.000225425	-0.000487328	3.75085	3.75085	3.75085	3.27984	1.896	1.05	-0.00996298	-0.00522447	2.51011	2.51011	2.51011	2.0391	1.847	1.02	-0.00973755	-0.00473714	3.77868
317	-3.00925	0.701535	3.00925	0.701535	1.6465	4.2455	0.979051	0.968438	7.50689	11.2177	7.50689	11.2177	12.5895	12.7905	0.914913	0.916747	-1.46838	2.2424	1.46838	2.2424	2.0665	5.1755	0.98032	0.964869	-10.5161	-10.5161	-4.49764	-10.5161	-10.943	-8.545	0.0641375	0.0516912	-1.54087	-1.54087	1.54087	-1.54087	-0.42	-0.93	-0.00126898	0.00356877	8.97527	8.97527	6.03851	8.97527	10.523	7.615	-0.0654064	-0.0481225	-3.71078
318	1.7318	3.70688	1.7318	3.70688	3.0665	2.1235	0.980461	0.985674	2.41535	4.39043	2.41535	4.39043	3.1035	2.4285	0.98092	0.98189	1.17489	3.14996	1.17489	3.14996	2.5405	2.3595	0.982271	0.983906	-0.683554	-0.683554	-0.683554	-0.683554	-0.0369999	-0.305	-0.000458658	0.00378489	0.556914	0.556914	0.556914	0.556914	0.526	-0.236	-0.00181019	0.00176853	1.24047	1.24047	1.24047	1.24047	0.563	0.069	-0.00135154	-0.00201637	-1.97508
319	10.2604	6.08843	10.2604	6.08843	5.4935	7.0775	0.970887	0.947072	7.48003	3.3081	7.48003	3.3081	3.4905	5.1155	0.979384	0.955021	2.07485	-2.09708	2.07485	2.09708	4.3745	3.1645	0.966009	0.968888	2.78032	2.78032	2.78032	2.78032	2.003	1.962	-0.00849765	-0.00794911	8.18551	8.18551	8.18551	3.99135	1.119	3.913	0.00487733	-0.0218155	5.40518	5.40518	5.40518	1.21103	-0.884	1.951	0.013375	-0.0138664	4.17193
320	5.88477	-7.47243	5.88477	7.47243	3.6325	3.0605	0.978565	0.973883	4.22981	-9.12739	4.22981	9.12739	3.4545	3.7435	0.979137	0.969335	7.97429	-5.3829	7.97429	5.3829	3.2765	1.2945	0.981303	0.979804	1.65496	1.65496	1.65496	-1.65496	0.178	-0.683	-0.000571668	0.00454813	-2.08952	-2.08952	-2.08952	2.08952	0.356	1.766	-0.002738	-0.00592095	-3.74449	-3.74449	-3.74449	3.74449	0.178	2.449	-0.00216633	-0.0104691	13.3572
321	9.27541	-0.123228	9.27541	0.123228	5.7065	1.1705	0.971983	0.9929	13.0862	3.68758	13.0862	3.68758	4.7485	3.3255	0.970988	0.979432	14.4362	5.03754	14.4362	5.03754	5.2175	4.2715	0.967057	0.975745	-3.81081	-3.81081	-3.81081	-3.56435	0.958	-2.155	0.000994861	0.0134678	-5.16077	-5.16077	-5.16077	-4.91431	0.489	-3.101	0.00492543	0.0171548	-1.34996	-1.34996	-1.34996	-1.34996	-0.469	-0.946001	0.00393057	0.0036869	9.39863
322	2.78112	-8.17955	2.78112	8.17955	3.2605	3.6955	0.98154	0.974598	7.28788	-3.67279	7.28788	3.67279	3.5115	2.1735	0.984439	0.982135	2.47675	-8.48392	2.47675	8.48392	3.3955	4.0605	0.979175	0.973656	-4.50676	-4.50676	-4.50676	4.50676	-0.251	1.522	-0.00289905	-0.00753725	0.304374	0.304374	0.304374	-0.304374	-0.135	-0.365	0.00236487	0.000942647	4.81113	4.81113	4.81113	-4.81113	0.116	-1.887	0.00526393	0.00847989	10.9607
323	-2.05728	-3.38375	2.05728	3.38375	1.3015	3.1655	0.985266	0.965183	-3.11209	-4.43856	3.11209	4.43856	1.3015	3.0345	0.982406	0.963779	-5.05036	-6.37683	5.05036	6.37683	2.0815	3.6435	0.975668	0.96412	1.05481	1.05481	-1.05481	-1.05481	0	0.131	0.00285941	0.00140327	2.99307	2.99307	-2.99307	-2.99307	-0.78	-0.478	0.00959825	0.00106227	1.93827	1.93827	-1.93827	-1.93827	-0.78	-0.609	0.00673884	-0.000340998	1.32647
324	-0.761327	1.51023	0.761327	1.51023	2.7175	4.7495	0.973683	0.960925	-0.470978	1.80058	0.470978	1.80058	2.6545	5.2055	0.97429	0.95761	-2.44112	-0.169569	2.44112	0.169569	2.9675	4.1645	0.973748	0.961462	-0.290349	-0.290349	0.290349	-0.290349	0.0630002	-0.456	-0.000606954	0.00331509	1.6798	1.6798	-1.6798	1.34066	-0.25	0.585	-6.55055e-05	-0.000537217	1.97015	1.97015	-1.97015	1.63101	-0.313	1.041	0.000541449	-0.00385231	-2.27155
325	0.938748	0.319093	0.938748	0.319093	3.3825	3.1655	0.973364	0.974699	-0.166773	-0.786428	0.166773	0.786428	3.6235	3.3925	0.968052	0.969171	-2.73767	-3.35732	2.73767	3.35732	2.6535	2.7655	0.969351	0.967736	1.10552	1.10552	0.771976	-0.467334	-0.241	-0.227	0.00531197	0.00552827	3.67642	3.67642	-1.79892	-3.03823	0.729	0.4	0.00401276	0.00696325	2.5709	2.5709	-2.5709	-2.5709	0.97	0.627	-0.0012992	0.00143498	0.619655
326	-9.59987	8.33286	9.59987	8.33286	2.6805	7.3095	0.962738	0.955414	5.29501	23.2277	5.29501	23.2277	7.0305	8.7335	0.958408	0.936302	5.67135	23.6041	5.67135	23.6041	6.4415	9.4065	0.963021	0.935312	-14.8949	-14.8949	4.30486	-14.8949	-4.35	-1.424	0.00432968	0.0191118	-15.2712	-15.2712	3.92852	-15.2712	-3.761	-2.097	-0.000283182	0.0201015	-0.376338	-0.376338	-0.376338	-0.376338	0.589	-0.672999	-0.00461286	0.000989735	-17.9327
327	-4.22497	-0.253552	4.22497	0.253552	2.0585	0.8685	0.978688	0.994583	-4.53718	-0.56576	4.53718	0.56576	2.2215	0.9935	0.976846	0.992985	-4.15983	-0.188409	4.15983	0.188409	1.8355	1.0225	0.980248	0.992948	0.312208	0.312208	-0.312208	-0.312208	-0.163	-0.125	0.00184238	0.0015974	-0.0651425	-0.0651425	0.0651425	0.0651425	0.223	-0.154	-0.00155991	0.0016346	-0.377351	-0.377351	0.377351	0.377351	0.386	-0.029	-0.00340229	3.71933e-05	-3.97142
328	-0.385517	4.47433	0.385517	4.47433	3.0235	3.7795	0.97588	0.980121	-3.6109	1.24894	3.6109	1.24894	1.7635	2.4815	0.976724	0.985179	-4.97119	-0.111343	4.97119	0.111343	2.0155	1.9195	0.974941	0.985214	3.22539	3.22539	-3.22539	3.22539	1.26	1.298	-0.000844419	-0.0050571	4.58567	4.58567	-4.58567	4.36298	1.008	1.86	0.000938714	-0.00509298	1.36028	1.36028	-1.36028	1.1376	-0.252	0.562	0.00178313	-3.5882e-05	-4.85984
329	11.1554	-5.32623	11.1554	5.32623	5.4115	0.7795	0.964775	0.979752	4.67865	-11.803	4.67865	11.803	7.0495	6.6225	0.953816	0.955897	0.278444	-16.2032	0.278444	16.2032	2.5135	4.8425	0.982156	0.950583	6.47676	6.47676	6.47676	-6.47676	-1.638	-5.843	0.0109586	0.0238553	10.877	10.877	10.877	-10.877	2.898	-4.063	-0.0173815	0.0291693	4.40021	4.40021	4.40021	-4.40021	4.536	1.78	-0.0283401	0.00531399	16.4816
330	4.95536	0.355167	4.95536	0.355167	2.2775	3.1905	0.990297	0.976424	10.7674	6.16722	10.7674	6.16722	7.2055	4.1145	0.962921	0.979994	6.0894	1.4892	6.0894	1.4892	3.4625	1.6845	0.982137	0.992552	-5.81205	-5.81205	-5.81205	-5.81205	-4.928	-0.924001	0.0273761	-0.00357056	-1.13404	-1.13404	-1.13404	-1.13404	-1.185	1.506	0.00816047	-0.0161281	4.67801	4.67801	4.67801	4.67801	3.743	2.43	-0.0192156	-0.0125575	4.6002
331	-4.27558	-3.82422	4.27558	3.82422	3.2755	1.6315	0.960317	0.975994	-8.38993	-7.93858	8.38993	7.93858	2.9215	3.0905	0.952741	0.967723	-4.85785	-4.40649	4.85785	4.40649	3.6485	1.9585	0.955477	0.970893	4.11436	4.11436	-4.11436	-4.11436	0.354	-1.459	0.00757641	0.0082708	0.582271	0.582271	-0.582271	-0.582271	-0.373	-0.327	0.0048399	0.00510049	-3.53209	-3.53209	3.53209	3.53209	-0.727	1.132	-0.00273651	-0.00317031	-0.451353
332	-0.475641	-9.71072	0.475641	9.71072	1.5905	4.7265	0.986696	0.967895	-2.76749	-12.0026	2.76749	12.0026	1.6705	5.0565	0.982093	0.962259	1.23111	-8.00397	1.23111	8.00397	2.3635	3.8405	0.981498	0.969636	2.29185	2.29185	-2.29185	-2.29185	-0.08	-0.33	0.00460297	0.00563574	-1.70675	-1.70675	-0.755464	1.70675	-0.773	0.886	0.00519764	-0.00174135	-3.9986	-3.9986	1.53639	3.9986	-0.693	1.216	0.000594676	-0.00737709	9.23508
333	-9.50794	-4.09289	9.50794	4.09289	4.6125	3.8035	0.968042	0.97348	-11.2125	-5.79742	11.2125	5.79742	4.9035	3.9675	0.963135	0.971533	-3.26762	2.14743	3.26762	2.14743	0.9785	2.3515	0.983206	0.987413	1.70453	1.70453	-1.70453	-1.70453	-0.291	-0.164	0.00490695	0.00194704	-6.24032	-6.24032	6.24032	1.94546	3.634	1.452	-0.0151641	-0.0139335	-7.94485	-7.94485	7.94485	3.64999	3.925	1.616	-0.020071	-0.0158805	-5.41504
334	-6.53501	3.83296	6.53501	3.83296	2.6885	5.2665	0.971414	0.969799	-10.3262	0.0417797	10.3262	0.0417797	3.5115	1.6305	0.964924	0.990962	-2.87409	7.49389	2.87409	7.49389	1.6305	5.1545	0.981847	0.975455	3.79118	3.79118	-3.79118	3.79118	-0.823	3.636	0.00649047	-0.0211628	-3.66092	-3.66092	3.66092	-3.66092	1.058	0.112	-0.0104333	-0.00565594	-7.45211	-7.45211	7.45211	-7.45211	1.881	-3.524	-0.0169237	0.0155069	-10.368
335	3.10414	0.106342	3.10414	0.106342	5.6005	2.6005	0.964348	0.982708	2.78707	-0.210734	2.78707	0.210734	5.2865	2.2555	0.96641	0.984778	0.370714	-2.62709	0.370714	2.62709	3.9945	1.1805	0.969964	0.986871	0.317077	0.317077	0.317077	-0.104392	0.314	0.345	-0.00206226	-0.00206983	2.73343	2.73343	2.73343	-2.52074	1.606	1.42	-0.00561619	-0.00416279	2.41635	2.41635	2.41635	-2.41635	1.292	1.075	-0.00355393	-0.00209296	2.9978
[truncated: 3 more columns]
