# Supplementary material for: Automated measurement of fetal head circumference using 2D ultrasound images
Source: PLoS One. 2018 Aug 23;13(8):e0200412. doi: 10.1371/journal.pone.0200412 (PMC6107118; doi:10.1371/journal.pone.0200412)
Supplement: S2 File — (XLSX) [file pone.0200412.s002.xlsx]

## Sheet: Supporting Information Gestatio
PatientNumber	differenceRefAndExpert1	absolutedifferenceRefAndExpert1	differenceRefAndExpert2	absolutedifferenceRefAndExpert2	differenceRefAndCADSystemA	absolutedifferenceRefAndCADSystemA	differenceRefAndCADSystemB	absolutedifferenceRefAndCADSystemB	differenceRefAndCADSystemC	absolutedifferenceRefAndCADSystemC	GADifferenceRefAndExpert1	GADifferenceRefAndExpert2
1	0.770693	0.770693	4.25925	4.25925	41.6945	41.6945	2.41795	2.41795	2.41795	2.41795	0.770693	4.25925
2	1.87059	1.87059	3.10197	3.10197	-2.07119	2.07119	0.262935	0.262935	0.262935	0.262935	1.87059	3.10197
3	2.92267	2.92267	4.50188	4.50188	-0.0753362	0.0753362	-0.241651	0.241651	-0.241651	0.241651	2.92267	4.50188
4	-0.389875	0.389875	0.711569	0.711569	-6.4434	6.4434	-3.65913	3.65913	-3.65913	3.65913	-0.389875	0.711569
5	-0.0958034	0.0958034	1.16181	1.16181	-9.16224	9.16224	-1.44482	1.44482	-1.44482	1.44482	-0.0958034	1.16181
6	-0.142271	0.142271	-0.769439	0.769439	9.32428	9.32428	2.32718	2.32718	2.32718	2.32718	-0.142271	-0.769439
7	3.39885	3.39885	3.16271	3.16271	4.49011	4.49011	3.4613	3.4613	3.4613	3.4613	3.39885	3.16271
8	-0.93051	0.93051	-0.662766	0.662766	-5.92105	5.92105	-1.50417	1.50417	-1.50417	1.50417	-0.93051	-0.662766
9	0.94693	0.94693	3.09383	3.09383	-0.556536	0.556536	1.27445	1.27445	1.27445	1.27445	0.94693	3.09383
10	1.21633	1.21633	1.42443	1.42443	-2.38598	2.38598	-0.142198	0.142198	-0.142198	0.142198	1.21633	1.42443
11	3.44748	3.44748	4.89805	4.89805	3.84592	3.84592	3.55347	3.55347	2.04418	2.04418	3.44748	4.89805
12	-0.297798	0.297798	0.931344	0.931344	-3.78982	3.78982	-1.56748	1.56748	-1.56748	1.56748	-0.297798	0.931344
13	-3.5281	3.5281	-2.48771	2.48771	44.3164	44.3164	-1.93121	1.93121	-1.93121	1.93121	-3.5281	-2.48771
14	0.223934	0.223934	0.78774	0.78774	-2.56384	2.56384	-2.54939	2.54939	-2.54939	2.54939	0.223934	0.78774
15	-2.0646	2.0646	-1.2551	1.2551	1.8627	1.8627	-2.18637	2.18637	-2.18637	2.18637	-2.0646	-1.2551
16	2.84339	2.84339	4.81909	4.81909	-1.81876	1.81876	2.85487	2.85487	2.85487	2.85487	2.84339	4.81909
17	-2.8615	2.8615	-4.06799	4.06799	-5.83508	5.83508	-3.20223	3.20223	-3.20223	3.20223	-2.8615	-4.06799
18	1.8314	1.8314	3.29686	3.29686	27.5762	27.5762	2.52324	2.52324	2.52324	2.52324	1.8314	3.29686
19	6.57763	6.57763	7.11482	7.11482	12.4416	12.4416	6.59291	6.59291	6.59291	6.59291	6.57763	7.11482
20	-0.590503	0.590503	-0.476982	0.476982	-2.64749	2.64749	-0.637638	0.637638	-0.637638	0.637638	-0.590503	-0.476982
21	0.133897	0.133897	0.821357	0.821357	0.490659	0.490659	0.498241	0.498241	0.498241	0.498241	0.133897	0.821357
22	1.81221	1.81221	2.02956	2.02956	1.06055	1.06055	0.337077	0.337077	0.337077	0.337077	1.81221	2.02956
23	-0.37011	0.37011	-0.17856	0.17856	-7.2846	7.2846	0.598226	0.598226	0.598226	0.598226	-0.37011	-0.17856
24	3.01018	3.01018	5.34216	5.34216	35.0406	35.0406	8.61265	8.61265	8.61265	8.61265	3.01018	5.34216
25	6.44632	6.44632	6.44578	6.44578	13.9949	13.9949	2.51876	2.51876	2.51876	2.51876	6.44632	6.44578
26	1.35622	1.35622	4.03221	4.03221	-11.1952	11.1952	1.548	1.548	1.548	1.548	1.35622	4.03221
27	3.07794	3.07794	4.32435	4.32435	1.00621	1.00621	2.93953	2.93953	2.93953	2.93953	3.07794	4.32435
28	0.169256	0.169256	1.13983	1.13983	-1.02851	1.02851	-0.590103	0.590103	-0.590103	0.590103	0.169256	1.13983
29	-2.2822	2.2822	-1.96075	1.96075	6.6092	6.6092	-5.36948	5.36948	-5.36948	5.36948	-2.2822	-1.96075
30	1.49411	1.49411	1.71987	1.71987	1.16579	1.16579	0.843588	0.843588	0.843588	0.843588	1.49411	1.71987
31	2.82751	2.82751	2.3119	2.3119	-0.503059	0.503059	1.59312	1.59312	1.59312	1.59312	2.82751	2.3119
32	-0.221458	0.221458	0.477431	0.477431	-1.17885	1.17885	-0.0317964	0.0317964	-0.0317964	0.0317964	-0.221458	0.477431
33	-2.49919	2.49919	-1.55622	1.55622	-5.62715	5.62715	-2.47272	2.47272	-2.47272	2.47272	-2.49919	-1.55622
34	0.112194	0.112194	1.84306	1.84306	-2.77246	2.77246	1.03139	1.03139	1.03139	1.03139	0.112194	1.84306
35	5.0786	5.0786	5.90903	5.90903	4.02618	4.02618	4.25558	4.25558	4.20041	4.20041	5.0786	5.90903
36	7.30903	7.30903	6.95167	6.95167	1.35927	1.35927	4.82062	4.82062	4.82062	4.82062	7.30903	6.95167
37	-1.60661	1.60661	0.510616	0.510616	5.67954	5.67954	-0.200093	0.200093	-0.200093	0.200093	-1.60661	0.510616
38	0.142912	0.142912	0.928673	0.928673	0.625974	0.625974	0.841253	0.841253	0.841253	0.841253	0.142912	0.928673
39	3.61931	3.61931	3.99932	3.99932	-1.57403	1.57403	3.93081	3.93081	3.93081	3.93081	3.61931	3.99932
40	-0.183286	0.183286	1.53979	1.53979	0.737303	0.737303	1.0108	1.0108	1.55905	1.55905	-0.183286	1.53979
41	0.499039	0.499039	1.26643	1.26643	0.0954908	0.0954908	-0.530829	0.530829	-0.530829	0.530829	0.499039	1.26643
42	0.424586	0.424586	1.22143	1.22143	-3.74068	3.74068	0.411039	0.411039	0.411039	0.411039	0.424586	1.22143
43	0.0698565	0.0698565	0.38793	0.38793	-2.42325	2.42325	-1.22003	1.22003	-1.22003	1.22003	0.0698565	0.38793
44	-0.713818	0.713818	-0.572187	0.572187	3.90235	3.90235	-4.10375	4.10375	-4.10375	4.10375	-0.713818	-0.572187
45	-0.0569176	0.0569176	0.57051	0.57051	-9.47199	9.47199	-0.865015	0.865015	-0.865015	0.865015	-0.0569176	0.57051
46	-3.52272	3.52272	-3.70499	3.70499	-0.914274	0.914274	-9.88817	9.88817	-9.88817	9.88817	-3.52272	-3.70499
47	2.91969	2.91969	3.48054	3.48054	-3.63725	3.63725	1.69807	1.69807	1.69807	1.69807	2.91969	3.48054
48	-2.89843	2.89843	-2.35778	2.35778	-3.33853	3.33853	-3.31564	3.31564	-3.31564	3.31564	-2.89843	-2.35778
49	-1.87723	1.87723	-1.66455	1.66455	-1.24788	1.24788	-0.494367	0.494367	-0.494367	0.494367	-1.87723	-1.66455
50	-2.14405	2.14405	-1.57499	1.57499	1.76004	1.76004	-1.05145	1.05145	-1.05145	1.05145	-2.14405	-1.57499
51	-1.88694	1.88694	0.571355	0.571355	-4.42699	4.42699	-4.89816	4.89816	-4.89816	4.89816	-1.88694	0.571355
52	2.67187	2.67187	1.67512	1.67512	13.6816	13.6816	21.8472	21.8472	22.4817	22.4817	2.67187	1.67512
53	-1.23612	1.23612	-2.10857	2.10857	-2.30808	2.30808	-3.45057	3.45057	-2.06592	2.06592	-1.23612	-2.10857
54	6.03098	6.03098	4.78004	4.78004	4.29626	4.29626	5.06219	5.06219	5.06219	5.06219	6.03098	4.78004
55	0.135649	0.135649	3.72527	3.72527	0.410952	0.410952	0.763197	0.763197	1.43108	1.43108	0.135649	3.72527
56	-1.48839	1.48839	0.882617	0.882617	-4.57202	4.57202	-1.02552	1.02552	-1.02552	1.02552	-1.48839	0.882617
57	3.74809	3.74809	6.35987	6.35987	4.6139	4.6139	5.72337	5.72337	5.72337	5.72337	3.74809	6.35987
58	4.99661	4.99661	7.62601	7.62601	6.00551	6.00551	6.21984	6.21984	6.14004	6.14004	4.99661	7.62601
59	-0.819758	0.819758	-1.38198	1.38198	-1.91966	1.91966	-2.4368	2.4368	-2.02472	2.02472	-0.819758	-1.38198
60	3.72277	3.72277	3.24611	3.24611	3.41324	3.41324	-1.73941	1.73941	-1.73941	1.73941	3.72277	3.24611
61	1.29057	1.29057	2.4972	2.4972	1.87144	1.87144	0.905756	0.905756	1.53686	1.53686	1.29057	2.4972
62	1.83033	1.83033	3.93939	3.93939	1.32154	1.32154	1.25705	1.25705	1.1869	1.1869	1.83033	3.93939
63	1.11692	1.11692	3.43367	3.43367	2.02404	2.02404	1.83511	1.83511	2.59275	2.59275	1.11692	3.43367
64	-0.433568	0.433568	1.42191	1.42191	1.2999	1.2999	0.837485	0.837485	1.23358	1.23358	-0.433568	1.42191
65	1.49361	1.49361	3.08369	3.08369	1.07982	1.07982	1.64724	1.64724	1.64724	1.64724	1.49361	3.08369
66	-0.258081	0.258081	0.962674	0.962674	-0.230236	0.230236	1.67827	1.67827	0.854411	0.854411	-0.258081	0.962674
67	2.44636	2.44636	3.86683	3.86683	1.58772	1.58772	1.88235	1.88235	0.994325	0.994325	2.44636	3.86683
68	6.83815	6.83815	6.51998	6.51998	5.88909	5.88909	4.51975	4.51975	4.36079	4.36079	6.83815	6.51998
69	4.63358	4.63358	6.72999	6.72999	4.82478	4.82478	2.32494	2.32494	4.12773	4.12773	4.63358	6.72999
70	-1.06274	1.06274	0.435838	0.435838	-0.153708	0.153708	-1.21463	1.21463	-0.899452	0.899452	-1.06274	0.435838
71	3.65544	3.65544	3.32341	3.32341	4.4614	4.4614	3.79837	3.79837	3.08145	3.08145	3.65544	3.32341
72	-3.36315	3.36315	-1.54436	1.54436	-1.89947	1.89947	-2.39549	2.39549	-1.56867	1.56867	-3.36315	-1.54436
73	-5.50185	5.50185	-3.52984	3.52984	-3.40523	3.40523	-3.61659	3.61659	-3.28315	3.28315	-5.50185	-3.52984
74	0.509135	0.509135	1.94057	1.94057	1.13103	1.13103	1.57608	1.57608	1.19177	1.19177	0.509135	1.94057
75	2.81805	2.81805	4.87511	4.87511	4.6774	4.6774	4.36498	4.36498	4.93178	4.93178	2.81805	4.87511
76	1.02007	1.02007	2.05694	2.05694	1.17258	1.17258	1.4225	1.4225	1.29377	1.29377	1.02007	2.05694
77	2.98639	2.98639	4.30639	4.30639	4.2933	4.2933	3.63193	3.63193	3.31106	3.31106	2.98639	4.30639
78	-1.8107	1.8107	-0.569125	0.569125	-2.21478	2.21478	-0.422926	0.422926	-1.08257	1.08257	-1.8107	-0.569125
79	-1.31276	1.31276	-0.101282	0.101282	-0.812669	0.812669	-1.49571	1.49571	-1.06569	1.06569	-1.31276	-0.101282
80	-5.04108	5.04108	-4.41761	4.41761	-3.87028	3.87028	-3.72709	3.72709	-3.79808	3.79808	-5.04108	-4.41761
81	-5.4166	5.4166	-5.03958	5.03958	-4.55217	4.55217	-4.20715	4.20715	-4.56935	4.56935	-5.4166	-5.03958
82	0.146287	0.146287	0.572605	0.572605	0.659245	0.659245	1.62104	1.62104	0.996939	0.996939	0.146287	0.572605
83	7.96532	7.96532	8.25452	8.25452	6.98085	6.98085	6.89188	6.89188	7.45659	7.45659	7.96532	8.25452
84	1.03188	1.03188	2.14257	2.14257	0.933611	0.933611	0.46965	0.46965	0.4927	0.4927	1.03188	2.14257
85	0.606245	0.606245	0.62018	0.62018	-0.479421	0.479421	-1.238	1.238	-0.268834	0.268834	0.606245	0.62018
86	3.59972	3.59972	6.88399	6.88399	4.74194	4.74194	5.90659	5.90659	5.14837	5.14837	3.59972	6.88399
87	-0.412077	0.412077	-0.599478	0.599478	-0.309855	0.309855	-0.350418	0.350418	-0.396277	0.396277	-0.412077	-0.599478
88	0.490796	0.490796	3.05676	3.05676	1.77942	1.77942	1.84473	1.84473	2.17051	2.17051	0.490796	3.05676
89	-0.280649	0.280649	2.53751	2.53751	-0.133379	0.133379	0.0773316	0.0773316	0.331069	0.331069	-0.280649	2.53751
90	4.92603	4.92603	5.62829	5.62829	4.87403	4.87403	4.67232	4.67232	4.29182	4.29182	4.92603	5.62829
91	3.94269	3.94269	6.83292	6.83292	7.37105	7.37105	7.1355	7.1355	7.10697	7.10697	3.94269	6.83292
92	-3.1474	3.1474	-2.53039	2.53039	-3.48373	3.48373	-3.43619	3.43619	-3.05059	3.05059	-3.1474	-2.53039
93	-1.00442	1.00442	0.176074	0.176074	-0.289153	0.289153	-0.431691	0.431691	-0.42744	0.42744	-1.00442	0.176074
94	-0.0697847	0.0697847	-0.378539	0.378539	-0.280674	0.280674	-0.560665	0.560665	0.139889	0.139889	-0.0697847	-0.378539
95	-2.1622	2.1622	-2.26865	2.26865	-1.09938	1.09938	-1.49214	1.49214	-1.532	1.532	-2.1622	-2.26865
96	-2.55681	2.55681	-0.887436	0.887436	-0.0653383	0.0653383	-1.36161	1.36161	0.725129	0.725129	-2.55681	-0.887436
97	-2.50226	2.50226	0.153643	0.153643	-1.19969	1.19969	-0.726241	0.726241	-0.648159	0.648159	-2.50226	0.153643
98	1.90608	1.90608	4.54789	4.54789	3.22753	3.22753	3.18361	3.18361	3.32261	3.32261	1.90608	4.54789
99	9.21433	9.21433	8.83761	8.83761	9.03927	9.03927	8.92607	8.92607	8.33389	8.33389	9.21433	8.83761
100	2.43029	2.43029	5.50227	5.50227	4.13937	4.13937	3.10194	3.10194	3.34479	3.34479	2.43029	5.50227
101	0.0777888	0.0777888	2.38421	2.38421	0.606063	0.606063	0.595028	0.595028	0.446797	0.446797	0.0777888	2.38421
102	2.39646	2.39646	1.53852	1.53852	0.527875	0.527875	0.716176	0.716176	0.697882	0.697882	2.39646	1.53852
103	-3.26642	3.26642	-2.27598	2.27598	-3.81676	3.81676	-3.9942	3.9942	-3.66666	3.66666	-3.26642	-2.27598
104	-0.418239	0.418239	1.91365	1.91365	1.44886	1.44886	1.75546	1.75546	1.94126	1.94126	-0.418239	1.91365
105	1.8331	1.8331	2.84817	2.84817	0.846955	0.846955	0.834162	0.834162	1.42687	1.42687	1.8331	2.84817
106	0.129562	0.129562	3.17182	3.17182	0.179857	0.179857	0.375984	0.375984	-0.0749526	0.0749526	0.129562	3.17182
107	5.82439	5.82439	7.07256	7.07256	6.69347	6.69347	6.40208	6.40208	6.4799	6.4799	5.82439	7.07256
108	1.99061	1.99061	4.35639	4.35639	3.82987	3.82987	3.15388	3.15388	3.07604	3.07604	1.99061	4.35639
109	4.08904	4.08904	6.38932	6.38932	4.34985	4.34985	3.8698	3.8698	4.43781	4.43781	4.08904	6.38932
110	0.836227	0.836227	0.81741	0.81741	-1.02348	1.02348	-0.731899	0.731899	-0.340323	0.340323	0.836227	0.81741
111	0.220664	0.220664	1.55692	1.55692	0.953824	0.953824	0.722048	0.722048	0.998715	0.998715	0.220664	1.55692
112	3.03597	3.03597	5.55361	5.55361	6.34652	6.34652	5.434	5.434	4.8647	4.8647	3.03597	5.55361
113	-0.0214027	0.0214027	1.59846	1.59846	-0.126164	0.126164	-0.0694503	0.0694503	-0.492611	0.492611	-0.0214027	1.59846
114	0.0114829	0.0114829	1.06389	1.06389	0.170815	0.170815	0.814911	0.814911	0.672395	0.672395	0.0114829	1.06389
115	4.97993	4.97993	5.83454	5.83454	4.33036	4.33036	3.94495	3.94495	4.80999	4.80999	4.97993	5.83454
116	5.6593	5.6593	6.5225	6.5225	3.31474	3.31474	3.43604	3.43604	3.58913	3.58913	5.6593	6.5225
117	1.95828	1.95828	4.63894	4.63894	4.24078	4.24078	3.62527	3.62527	3.78549	3.78549	1.95828	4.63894
118	-2.13669	2.13669	0.488394	0.488394	1.59367	1.59367	1.23498	1.23498	1.16759	1.16759	-2.13669	0.488394
119	0.30084	0.30084	1.47453	1.47453	0.565552	0.565552	0.229498	0.229498	0.0707139	0.0707139	0.30084	1.47453
120	1.45115	1.45115	2.52175	2.52175	1.7553	1.7553	2.19982	2.19982	2.61438	2.61438	1.45115	2.52175
121	1.56298	1.56298	3.90237	3.90237	-3.04834	3.04834	-3.3906	3.3906	-2.43175	2.43175	1.56298	3.90237
122	2.32926	2.32926	3.89705	3.89705	2.07682	2.07682	2.32999	2.32999	2.03775	2.03775	2.32926	3.89705
123	5.26118	5.26118	7.973	7.973	6.43596	6.43596	6.59966	6.59966	6.20299	6.20299	5.26118	7.973
124	0.259743	0.259743	3.54185	3.54185	0.669961	0.669961	0.465072	0.465072	0.0103887	0.0103887	0.259743	3.54185
125	-4.47157	4.47157	-1.99555	1.99555	-3.34667	3.34667	-3.29554	3.29554	-3.79699	3.79699	-4.47157	-1.99555
126	-1.09541	1.09541	0.663653	0.663653	0.755524	0.755524	0.539113	0.539113	1.20501	1.20501	-1.09541	0.663653
127	-4.38078	4.38078	-2.11601	2.11601	-2.17256	2.17256	-2.46668	2.46668	-2.96619	2.96619	-4.38078	-2.11601
128	1.2222	1.2222	2.28256	2.28256	1.4414	1.4414	1.36831	1.36831	2.11067	2.11067	1.2222	2.28256
129	-2.13991	2.13991	-0.98008	0.98008	-3.04458	3.04458	-3.95211	3.95211	-3.01366	3.01366	-2.13991	-0.98008
130	1.99733	1.99733	5.23051	5.23051	3.19991	3.19991	3.01342	3.01342	2.77474	2.77474	1.99733	5.23051
131	-0.372255	0.372255	1.73999	1.73999	-0.519902	0.519902	-0.660247	0.660247	-0.637249	0.637249	-0.372255	1.73999
132	-1.20332	1.20332	0.665631	0.665631	0.321735	0.321735	-0.479954	0.479954	-0.453794	0.453794	-1.20332	0.665631
133	0.19865	0.19865	5.96425	5.96425	-0.0783208	0.0783208	-0.0369007	0.0369007	0.164537	0.164537	0.19865	5.96425
134	3.07183	3.07183	5.97585	5.97585	5.29526	5.29526	5.08811	5.08811	4.90989	4.90989	3.07183	5.97585
135	-3.75738	3.75738	-1.03768	1.03768	-2.35761	2.35761	-2.87223	2.87223	-2.61296	2.61296	-3.75738	-1.03768
136	-4.22067	4.22067	-2.23595	2.23595	-3.32577	3.32577	-3.78008	3.78008	-3.75214	3.75214	-4.22067	-2.23595
137	2.3015	2.3015	4.31119	4.31119	2.72144	2.72144	3.10671	3.10671	2.55557	2.55557	2.3015	4.31119
138	4.81794	4.81794	5.43592	5.43592	4.52632	4.52632	3.94248	3.94248	2.8787	2.8787	4.81794	5.43592
139	-0.603346	0.603346	1.31045	1.31045	1.78439	1.78439	0.274512	0.274512	-0.247642	0.247642	-0.603346	1.31045
140	-1.24406	1.24406	0.921882	0.921882	0.0256167	0.0256167	-0.427946	0.427946	-0.707808	0.707808	-1.24406	0.921882
141	2.62241	2.62241	8.35934	8.35934	4.20871	4.20871	4.15813	4.15813	3.35683	3.35683	2.62241	8.35934
142	-0.899684	0.899684	2.81568	2.81568	-1.93258	1.93258	-1.4854	1.4854	-1.26143	1.26143	-0.899684	2.81568
143	0.0157738	0.0157738	4.60079	4.60079	-0.740552	0.740552	-0.6456	0.6456	-0.493365	0.493365	0.0157738	4.60079
144	0.044347	0.044347	4.66534	4.66534	-1.0755	1.0755	-1.43525	1.43525	-0.707797	0.707797	0.044347	4.66534
145	1.52615	1.52615	4.15011	4.15011	2.02248	2.02248	1.66955	1.66955	2.08953	2.08953	1.52615	4.15011
146	-1.92856	1.92856	0.955119	0.955119	-2.49376	2.49376	-2.8713	2.8713	-2.57183	2.57183	-1.92856	0.955119
147	-0.884483	0.884483	3.12976	3.12976	-2.1962	2.1962	-2.62861	2.62861	-2.5403	2.5403	-0.884483	3.12976
148	1.58763	1.58763	2.65726	2.65726	0.97592	0.97592	0.933745	0.933745	-0.876062	0.876062	1.58763	2.65726
149	-3.24596	3.24596	2.49358	2.49358	-1.34679	1.34679	-1.66825	1.66825	-2.39882	2.39882	-3.24596	2.49358
150	-2.59023	2.59023	-0.213911	0.213911	-0.790253	0.790253	-0.0197743	0.0197743	-1.03036	1.03036	-2.59023	-0.213911
151	0.374906	0.374906	1.58635	1.58635	0.0999979	0.0999979	0.0610887	0.0610887	-0.334484	0.334484	0.374906	1.58635
152	-3.26016	3.26016	-0.205845	0.205845	-3.31599	3.31599	-3.61479	3.61479	-3.32234	3.32234	-3.26016	-0.205845
153	-5.19671	5.19671	-4.1383	4.1383	-5.71195	5.71195	-5.31533	5.31533	-5.52874	5.52874	-5.19671	-4.1383
154	6.93165	6.93165	8.00837	8.00837	6.37781	6.37781	6.24844	6.24844	5.56227	5.56227	6.93165	8.00837
155	4.23027	4.23027	8.03214	8.03214	5.11837	5.11837	5.16266	5.16266	5.26412	5.26412	4.23027	8.03214
156	-2.5886	2.5886	0.939054	0.939054	-1.48559	1.48559	-1.96966	1.96966	-1.88115	1.88115	-2.5886	0.939054
157	-1.7385	1.7385	-0.866483	0.866483	-1.78885	1.78885	-0.622822	0.622822	-2.16247	2.16247	-1.7385	-0.866483
158	-0.0978201	0.0978201	1.73149	1.73149	0.978409	0.978409	1.19068	1.19068	0.692928	0.692928	-0.0978201	1.73149
159	-5.52507	5.52507	-4.94231	4.94231	-5.13723	5.13723	-5.36121	5.36121	-5.17492	5.17492	-5.52507	-4.94231
160	-3.5939	3.5939	-2.4467	2.4467	-4.51069	4.51069	-4.24408	4.24408	-4.37762	4.37762	-3.5939	-2.4467
161	-6.24146	6.24146	-2.93497	2.93497	-4.70177	4.70177	-5.04567	5.04567	-4.85077	4.85077	-6.24146	-2.93497
162	-1.64804	1.64804	2.04374	2.04374	-0.363661	0.363661	-0.366205	0.366205	0.453873	0.453873	-1.64804	2.04374
163	6.36756	6.36756	10.0087	10.0087	7.02265	7.02265	6.56969	6.56969	6.17464	6.17464	6.36756	10.0087
164	3.33301	3.33301	4.51301	4.51301	4.10827	4.10827	4.2833	4.2833	4.68978	4.68978	3.33301	4.51301
165	9.90202	9.90202	9.74744	9.74744	7.01698	7.01698	6.89125	6.89125	5.33446	5.33446	9.90202	9.74744
166	9.96115	9.96115	9.69712	9.69712	7.87111	7.87111	7.15386	7.15386	7.23041	7.23041	9.96115	9.69712
167	11.0537	11.0537	10.3692	10.3692	6.52039	6.52039	7.0664	7.0664	5.70774	5.70774	11.0537	10.3692
168	-0.727118	0.727118	2.34778	2.34778	0.9722	0.9722	1.15631	1.15631	1.26442	1.26442	-0.727118	2.34778
169	-0.32135	0.32135	1.95914	1.95914	-0.0401475	0.0401475	0.199386	0.199386	0.880163	0.880163	-0.32135	1.95914
170	0.304197	0.304197	5.41917	5.41917	3.94298	3.94298	4.273	4.273	4.27917	4.27917	0.304197	5.41917
171	-2.07994	2.07994	3.14994	3.14994	-0.729293	0.729293	0.00910529	0.00910529	-0.181248	0.181248	-2.07994	3.14994
172	0.827349	0.827349	0.557073	0.557073	-0.375777	0.375777	0.0335817	0.0335817	-0.266418	0.266418	0.827349	0.557073
173	4.04607	4.04607	4.92794	4.92794	5.40061	5.40061	5.13822	5.13822	5.22889	5.22889	4.04607	4.92794
174	1.56115	1.56115	5.17221	5.17221	3.03621	3.03621	3.2448	3.2448	2.74538	2.74538	1.56115	5.17221
175	-1.47951	1.47951	-0.383012	0.383012	-0.381232	0.381232	-0.270067	0.270067	-0.585968	0.585968	-1.47951	-0.383012
176	-0.437295	0.437295	3.30219	3.30219	1.38491	1.38491	-0.491006	0.491006	-0.146346	0.146346	-0.437295	3.30219
177	3.70357	3.70357	8.50602	8.50602	6.90725	6.90725	6.42767	6.42767	5.96257	5.96257	3.70357	8.50602
178	-4.70904	4.70904	-3.31105	3.31105	-4.69171	4.69171	-4.90799	4.90799	-4.95509	4.95509	-4.70904	-3.31105
179	-4.36806	4.36806	-2.40667	2.40667	-4.13619	4.13619	-4.00834	4.00834	-4.11508	4.11508	-4.36806	-2.40667
180	-0.09061	0.09061	0.310199	0.310199	0.571096	0.571096	-0.0834157	0.0834157	0.646911	0.646911	-0.09061	0.310199
181	1.3908	1.3908	6.94651	6.94651	1.795	1.795	1.93225	1.93225	1.86892	1.86892	1.3908	6.94651
182	-2.70957	2.70957	1.21778	1.21778	-2.11984	2.11984	-2.73029	2.73029	-2.20525	2.20525	-2.70957	1.21778
183	2.37206	2.37206	4.77042	4.77042	1.82026	1.82026	1.48009	1.48009	1.42405	1.42405	2.37206	4.77042
184	3.2434	3.2434	4.22457	4.22457	4.5263	4.5263	5.0202	5.0202	3.66295	3.66295	3.2434	4.22457
185	3.16218	3.16218	5.82061	5.82061	3.0568	3.0568	3.55872	3.55872	2.90779	2.90779	3.16218	5.82061
186	1.22698	1.22698	3.82035	3.82035	2.12033	2.12033	2.91285	2.91285	2.17247	2.17247	1.22698	3.82035
187	2.12847	2.12847	3.58653	3.58653	3.23243	3.23243	2.43116	2.43116	2.3886	2.3886	2.12847	3.58653
188	-1.88691	1.88691	1.62259	1.62259	0.732359	0.732359	1.1136	1.1136	0.768178	0.768178	-1.88691	1.62259
189	1.96567	1.96567	4.66019	4.66019	3.85024	3.85024	4.83344	4.83344	3.79195	3.79195	1.96567	4.66019
190	0.324104	0.324104	0.0259398	0.0259398	0.654195	0.654195	0.07537	0.07537	0.275301	0.275301	0.324104	0.0259398
191	-2.90775	2.90775	0.802962	0.802962	-0.779815	0.779815	-0.477692	0.477692	-0.82331	0.82331	-2.90775	0.802962
192	-0.208643	0.208643	0.978084	0.978084	0.155671	0.155671	0.771624	0.771624	-0.984479	0.984479	-0.208643	0.978084
193	0.909366	0.909366	3.42408	3.42408	1.53761	1.53761	1.13835	1.13835	1.59665	1.59665	0.909366	3.42408
194	0.0145366	0.0145366	0.948091	0.948091	0.961865	0.961865	0.16005	0.16005	0.289498	0.289498	0.0145366	0.948091
195	2.05594	2.05594	5.75242	5.75242	3.37005	3.37005	3.1153	3.1153	2.9727	2.9727	2.05594	5.75242
196	3.60353	3.60353	6.874	6.874	4.72815	4.72815	4.64608	4.64608	3.75011	3.75011	3.60353	6.874
197	-4.0636	4.0636	-2.54354	2.54354	-2.11207	2.11207	-2.4325	2.4325	-2.75536	2.75536	-4.0636	-2.54354
198	-13.7895	13.7895	-12.2107	12.2107	-14.6656	14.6656	-13.7865	13.7865	-14.0082	14.0082	-13.7895	-12.2107
199	3.32497	3.32497	3.95287	3.95287	1.8446	1.8446	2.0589	2.0589	1.56851	1.56851	3.32497	3.95287
200	-1.70937	1.70937	-0.457747	0.457747	-2.00387	2.00387	-2.62266	2.62266	-2.3824	2.3824	-1.70937	-0.457747
201	2.85324	2.85324	4.78883	4.78883	2.74989	2.74989	3.13219	3.13219	2.90178	2.90178	2.85324	4.78883
202	-1.39468	1.39468	1.44621	1.44621	0.742348	0.742348	0.584516	0.584516	0.794858	0.794858	-1.39468	1.44621
203	4.91213	4.91213	7.54664	7.54664	6.83782	6.83782	5.08242	5.08242	5.34294	5.34294	4.91213	7.54664
204	10.9475	10.9475	16.435	16.435	11.2249	11.2249	11.0582	11.0582	11.0813	11.0813	10.9475	16.435
205	7.78253	7.78253	11.8746	11.8746	8.94273	8.94273	8.88042	8.88042	8.70019	8.70019	7.78253	11.8746
206	10.4313	10.4313	10.93	10.93	9.52863	9.52863	9.02331	9.02331	8.36231	8.36231	10.4313	10.93
207	-2.95382	2.95382	-1.34006	1.34006	-0.80431	0.80431	-1.01031	1.01031	1.30722	1.30722	-2.95382	-1.34006
208	-0.538122	0.538122	-1.04297	1.04297	-3.38867	3.38867	-2.46053	2.46053	-3.29124	3.29124	-0.538122	-1.04297
209	-0.534226	0.534226	2.05774	2.05774	-1.03103	1.03103	-0.32922	0.32922	-0.255377	0.255377	-0.534226	2.05774
210	0.377412	0.377412	3.52666	3.52666	0.866317	0.866317	0.933825	0.933825	0.917528	0.917528	0.377412	3.52666
211	-1.6273	1.6273	-1.78063	1.78063	-2.66098	2.66098	-2.09467	2.09467	-2.39073	2.39073	-1.6273	-1.78063
212	-2.28009	2.28009	-3.94845	3.94845	-7.27427	7.27427	-7.90327	7.90327	-6.92845	6.92845	-2.28009	-3.94845
213	1.42207	1.42207	4.19683	4.19683	2.62498	2.62498	2.94994	2.94994	2.15771	2.15771	1.42207	4.19683
214	-2.17456	2.17456	0.371081	0.371081	-0.546163	0.546163	-0.511733	0.511733	-1.79052	1.79052	-2.17456	0.371081
215	1.2048	1.2048	4.78227	4.78227	3.25568	3.25568	1.85478	1.85478	2.70439	2.70439	1.2048	4.78227
216	-2.12888	2.12888	-0.22682	0.22682	-1.31259	1.31259	-1.65649	1.65649	-1.10491	1.10491	-2.12888	-0.22682
217	1.00325	1.00325	2.24605	2.24605	0.287952	0.287952	-0.644148	0.644148	-0.961809	0.961809	1.00325	2.24605
218	-1.65003	1.65003	0.227469	0.227469	-1.57022	1.57022	-1.13423	1.13423	-1.72265	1.72265	-1.65003	0.227469
219	5.35572	5.35572	6.42804	6.42804	5.12472	5.12472	4.95772	4.95772	4.83433	4.83433	5.35572	6.42804
220	-4.74822	4.74822	-4.26365	4.26365	-3.25844	3.25844	-4.28458	4.28458	-3.6462	3.6462	-4.74822	-4.26365
221	-1.6848	1.6848	-0.364448	0.364448	-1.85197	1.85197	-1.96603	1.96603	-1.89617	1.89617	-1.6848	-0.364448
222	-3.61263	3.61263	-0.715183	0.715183	-1.80647	1.80647	-1.85941	1.85941	-1.78174	1.78174	-3.61263	-0.715183
223	3.85985	3.85985	5.06581	5.06581	6.77666	6.77666	5.39125	5.39125	5.93881	5.93881	3.85985	5.06581
224	-6.3628	6.3628	-4.70899	4.70899	-5.50029	5.50029	-5.72343	5.72343	-6.52752	6.52752	-6.3628	-4.70899
225	13.5615	13.5615	12.4843	12.4843	13.3496	13.3496	13.1591	13.1591	13.1007	13.1007	13.5615	12.4843
226	-5.67814	5.67814	-4.97325	4.97325	-5.84597	5.84597	-5.74332	5.74332	-5.09488	5.09488	-5.67814	-4.97325
227	-0.644801	0.644801	-0.329244	0.329244	-1.09191	1.09191	-1.55567	1.55567	-0.023086	0.023086	-0.644801	-0.329244
228	-3.01117	3.01117	-1.96065	1.96065	-2.11495	2.11495	-2.66878	2.66878	-2.1583	2.1583	-3.01117	-1.96065
229	-3.37684	3.37684	-4.21126	4.21126	-3.37406	3.37406	-4.34387	4.34387	-4.55527	4.55527	-3.37684	-4.21126
230	7.56234	7.56234	10.6607	10.6607	8.56247	8.56247	7.4631	7.4631	9.84121	9.84121	7.56234	10.6607
231	-3.50231	3.50231	-3.62786	3.62786	-4.39723	4.39723	-4.46424	4.46424	-5.03518	5.03518	-3.50231	-3.62786
232	-0.410064	0.410064	1.73454	1.73454	3.97288	3.97288	3.96608	3.96608	4.06821	4.06821	-0.410064	1.73454
233	-4.7165	4.7165	-3.17817	3.17817	-3.79481	3.79481	-3.3748	3.3748	-5.01024	5.01024	-4.7165	-3.17817
234	-3.431	3.431	-1.53732	1.53732	-2.2974	2.2974	-2.92291	2.92291	-4.04167	4.04167	-3.431	-1.53732
235	-0.179417	0.179417	-0.427137	0.427137	-0.0718232	0.0718232	0.670928	0.670928	-0.560108	0.560108	-0.179417	-0.427137
236	0.773893	0.773893	3.64587	3.64587	2.5981	2.5981	2.22355	2.22355	2.1767	2.1767	0.773893	3.64587
237	1.61122	1.61122	2.89779	2.89779	2.36784	2.36784	1.41551	1.41551	2.32729	2.32729	1.61122	2.89779
238	-8.26556	8.26556	-6.36349	6.36349	-6.0689	6.0689	-6.37563	6.37563	-5.94478	5.94478	-8.26556	-6.36349
239	3.92286	3.92286	7.3037	7.3037	5.18642	5.18642	4.96822	4.96822	4.91523	4.91523	3.92286	7.3037
240	-1.09675	1.09675	0.508125	0.508125	0.32123	0.32123	0.783417	0.783417	0.707436	0.707436	-1.09675	0.508125
241	3.40796	3.40796	3.93481	3.93481	0.902641	0.902641	1.14448	1.14448	0.518804	0.518804	3.40796	3.93481
242	0.262113	0.262113	-0.18605	0.18605	-2.49922	2.49922	-2.12669	2.12669	-2.49018	2.49018	0.262113	-0.18605
243	1.50916	1.50916	1.59022	1.59022	-1.35637	1.35637	-1.46402	1.46402	-0.565323	0.565323	1.50916	1.59022
244	1.85858	1.85858	2.40149	2.40149	3.27673	3.27673	3.40733	3.40733	2.86816	2.86816	1.85858	2.40149
245	1.43901	1.43901	5.70914	5.70914	1.1751	1.1751	0.980904	0.980904	1.73895	1.73895	1.43901	5.70914
246	5.34142	5.34142	6.57441	6.57441	5.39253	5.39253	5.70182	5.70182	5.17289	5.17289	5.34142	6.57441
247	4.30704	4.30704	5.99213	5.99213	6.12146	6.12146	5.15837	5.15837	6.02206	6.02206	4.30704	5.99213
248	6.19304	6.19304	8.16871	8.16871	5.35744	5.35744	5.11092	5.11092	3.66222	3.66222	6.19304	8.16871
249	2.3317	2.3317	5.1117	5.1117	2.37808	2.37808	2.69672	2.69672	2.96997	2.96997	2.3317	5.1117
250	-2.19231	2.19231	-0.80255	0.80255	-1.62616	1.62616	-1.78366	1.78366	-1.62068	1.62068	-2.19231	-0.80255
251	1.59012	1.59012	3.02657	3.02657	1.58725	1.58725	0.186444	0.186444	1.47564	1.47564	1.59012	3.02657
252	-1.33111	1.33111	1.94163	1.94163	1.99935	1.99935	1.98107	1.98107	1.96492	1.96492	-1.33111	1.94163
253	0.221808	0.221808	2.42318	2.42318	3.44079	3.44079	3.55747	3.55747	2.85038	2.85038	0.221808	2.42318
254	-1.94542	1.94542	0.245802	0.245802	-1.87796	1.87796	-2.36249	2.36249	-2.10627	2.10627	-1.94542	0.245802
255	1.2861	1.2861	3.41919	3.41919	3.4633	3.4633	3.44556	3.44556	2.37326	2.37326	1.2861	3.41919
256	-7.24755	7.24755	-6.96617	6.96617	-9.05373	9.05373	-8.56831	8.56831	-9.02938	9.02938	-7.24755	-6.96617
257	-10.9897	10.9897	-8.71948	8.71948	-11.7838	11.7838	-11.4021	11.4021	-12.4071	12.4071	-10.9897	-8.71948
258	-7.67141	7.67141	-8.68649	8.68649	-9.49801	9.49801	-9.57827	9.57827	-9.57197	9.57197	-7.67141	-8.68649
259	-3.274	3.274	-2.14007	2.14007	-3.12889	3.12889	-3.51898	3.51898	-3.43524	3.43524	-3.274	-2.14007
260	-4.74419	4.74419	-3.02936	3.02936	-6.56595	6.56595	-7.16187	7.16187	-6.72393	6.72393	-4.74419	-3.02936
261	-1.73838	1.73838	0.588541	0.588541	0.935007	0.935007	0.860959	0.860959	0.253578	0.253578	-1.73838	0.588541
262	-7.68453	7.68453	-2.62173	2.62173	-4.69293	4.69293	-4.72617	4.72617	-4.1234	4.1234	-7.68453	-2.62173
263	-2.45324	2.45324	-2.33601	2.33601	-2.35427	2.35427	-0.828453	0.828453	-2.10573	2.10573	-2.45324	-2.33601
264	-5.14154	5.14154	-1.10736	1.10736	-3.23697	3.23697	-3.56469	3.56469	-3.28386	3.28386	-5.14154	-1.10736
265	-7.30969	7.30969	-3.93944	3.93944	-4.72544	4.72544	-4.94518	4.94518	-5.90147	5.90147	-7.30969	-3.93944
266	9.70201	9.70201	12.0164	12.0164	11.0924	11.0924	10.0267	10.0267	8.48867	8.48867	9.70201	12.0164
267	-0.0145965	0.0145965	-1.43078	1.43078	0.336502	0.336502	-0.193426	0.193426	-0.882204	0.882204	-0.0145965	-1.43078
268	2.24945	2.24945	-1.88056	1.88056			-3.78208	3.78208	3.73297	3.73297	2.24945	-1.88056
269	-6.07751	6.07751	-4.1195	4.1195	-4.94552	4.94552	-4.64927	4.64927	-4.91513	4.91513	-6.07751	-4.1195
270	-2.32981	2.32981	2.67044	2.67044	8.05667	8.05667	8.46988	8.46988	8.77476	8.77476	-2.32981	2.67044
271	2.42974	2.42974	2.81514	2.81514	2.06443	2.06443	13.5289	13.5289	12.9267	12.9267	2.42974	2.81514
272	0.541371	0.541371	2.97096	2.97096	2.10003	2.10003	2.6	2.6	2.33529	2.33529	0.541371	2.97096
273	-4.15385	4.15385	-2.67191	2.67191	-4.22301	4.22301	-3.72668	3.72668	-5.77491	5.77491	-4.15385	-2.67191
274	-8.18484	8.18484	-2.39579	2.39579	-5.36507	5.36507	-5.89982	5.89982	-6.2469	6.2469	-8.18484	-2.39579
275	2.02892	2.02892	6.2035	6.2035	4.66511	4.66511	4.04796	4.04796	2.26741	2.26741	2.02892	6.2035
276	-18.1805	18.1805	-12.8825	12.8825	-16.0492	16.0492	-15.989	15.989	-15.7319	15.7319	-18.1805	-12.8825
277	-17.4785	17.4785	-12.8921	12.8921	-12.9357	12.9357	-13.6335	13.6335	-13.7404	13.7404	-17.4785	-12.8921
278	4.69053	4.69053	8.9818	8.9818	5.96814	5.96814	6.08972	6.08972	3.81082	3.81082	4.69053	8.9818
279	-11.6035	11.6035	-11.8695	11.8695	-10.9487	10.9487	-12.2869	12.2869	-12.2396	12.2396	-11.6035	-11.8695
280	-23.9254	23.9254	-18.9013	18.9013	-20.8902	20.8902	-21.528	21.528	-22.4058	22.4058	-23.9254	-18.9013
281	0.410669	0.410669	1.68377	1.68377	-1.33162	1.33162	-3.44899	3.44899	-2.11031	2.11031	0.410669	1.68377
282	-4.31498	4.31498	-2.08409	2.08409	-5.11093	5.11093	-6.2167	6.2167	-5.44838	5.44838	-4.31498	-2.08409
283	0.473445	0.473445	3.73559	3.73559	2.59893	2.59893	1.70956	1.70956	3.75926	3.75926	0.473445	3.73559
284	8.74918	8.74918	19.1831	19.1831	13.6081	13.6081	12.2299	12.2299	13.4774	13.4774	8.74918	19.1831
285	5.4093	5.4093	8.28682	8.28682	6.2818	6.2818	6.6297	6.6297	6.39511	6.39511	5.4093	8.28682
286	0.148404	0.148404	7.37665	7.37665	10.8584	10.8584	24.5691	24.5691	7.96206	7.96206	0.148404	7.37665
287	1.59709	1.59709	2.06543	2.06543	-0.712555	0.712555	-2.31511	2.31511	-1.55182	1.55182	1.59709	2.06543
288	-4.60287	4.60287	-1.17186	1.17186	-0.351904	0.351904	0.230408	0.230408	-0.702412	0.702412	-4.60287	-1.17186
289	-3.67733	3.67733	4.11273	4.11273	3.14864	3.14864	2.40323	2.40323	1.1061	1.1061	-3.67733	4.11273
290	-2.63002	2.63002	5.11123	5.11123	3.52453	3.52453	2.23354	2.23354	-0.0777722	0.0777722	-2.63002	5.11123
291	-15.8031	15.8031	-15.7287	15.7287	-11.8341	11.8341	-16.9091	16.9091	-11.5863	11.5863	-15.8031	-15.7287
292	-12.642	12.642	-9.77342	9.77342	-11.7231	11.7231	-11.8394	11.8394	-9.37654	9.37654	-12.642	-9.77342
293	16.1041	16.1041	19.8121	19.8121	15.3673	15.3673	15.046	15.046	15.0927	15.0927	16.1041	19.8121
294	-10.5736	10.5736	-8.55271	8.55271	-5.07933	5.07933	-8.18124	8.18124	-8.46692	8.46692	-10.5736	-8.55271
295	-3.82812	3.82812	-3.34553	3.34553	-5.84879	5.84879	-5.65631	5.65631	-7.52592	7.52592	-3.82812	-3.34553
296	-12.9334	12.9334	-10.3059	10.3059	-7.42569	7.42569	-0.466666	0.466666	-3.40493	3.40493	-12.9334	-10.3059
297	-12.6557	12.6557	-10.7716	10.7716	-11.1698	11.1698	-4.11851	4.11851	-5.93025	5.93025	-12.6557	-10.7716
298	-3.58827	3.58827	-5.78595	5.78595	-5.74636	5.74636	-5.72378	5.72378	-7.3124	7.3124	-3.58827	-5.78595
299	-1.77275	1.77275	1.97814	1.97814	-1.35659	1.35659	0.455694	0.455694	-3.61049	3.61049	-1.77275	1.97814
300	16.1886	16.1886	6.53077	6.53077	7.86917	7.86917	5.05033	5.05033	6.27724	6.27724	16.1886	6.53077
301	12.9282	12.9282	16.6685	16.6685	14.5108	14.5108	8.82605	8.82605	8.11461	8.11461	12.9282	16.6685
302	-3.31678	3.31678	-5.59425	5.59425	-4.6297	4.6297	-4.08635	4.08635	-3.95761	3.95761	-3.31678	-5.59425
303	11.3878	11.3878	14.7821	14.7821	8.76709	8.76709	11.6311	11.6311	13.9048	13.9048	11.3878	14.7821
304	1.5401	1.5401	1.21492	1.21492	-9.46135	9.46135	-0.9082	0.9082	-0.957099	0.957099	1.5401	1.21492
305	-0.210232	0.210232	1.94385	1.94385	1.21411	1.21411	1.78815	1.78815	-4.56691	4.56691	-0.210232	1.94385
306	-9.38416	9.38416	-13.8969	13.8969	-16.9165	16.9165	-16.2606	16.2606	-16.4955	16.4955	-9.38416	-13.8969
307	16.7424	16.7424	34.9206	34.9206	25.9608	25.9608	28.9584	28.9584	26.7793	26.7793	16.7424	34.9206
308	-2.13526	2.13526	-0.492249	0.492249	-2.90192	2.90192	-3.86562	3.86562	-0.974846	0.974846	-2.13526	-0.492249
309	2.35138	2.35138	6.06529	6.06529	7.80391	7.80391	6.22886	6.22886	5.14649	5.14649	2.35138	6.06529
310	1.21095	1.21095	-10.4425	10.4425	-7.76111	7.76111	-6.21926	6.21926	-8.65024	8.65024	1.21095	-10.4425
311	-0.298917	0.298917	3.08882	3.08882	9.44275	9.44275	3.13464	3.13464	0.704958	0.704958	-0.298917	3.08882
312	-1.89902	1.89902	-0.691809	0.691809	-2.35027	2.35027	0.313125	0.313125	2.93276	2.93276	-1.89902	-0.691809
313	-3.32076	3.32076	-2.48557	2.48557	1.12305	1.12305	5.13803	5.13803	4.44129	4.44129	-3.32076	-2.48557
314	0.475314	0.475314	1.82767	1.82767	1.94094	1.94094	0.795741	0.795741	-5.7362	5.7362	0.475314	1.82767
315	0.316986	0.316986	-5.68376	5.68376	-3.86573	3.86573	-3.19905	3.19905	2.3156	2.3156	0.316986	-5.68376
316	4.93951	4.93951	8.73576	8.73576	12.3545	12.3545	11.0773	11.0773	8.49333	8.49333	4.93951	8.73576
317	29.9456	29.9456	24.6969	24.6969	25.6063	25.6063	42.908	42.908	27.8042	27.8042	29.9456	24.6969
318	2.61741	2.61741	0.749097	0.749097	4.2556	4.2556	4.90221	4.90221	3.72879	3.72879	2.61741	0.749097
319	10.7879	10.7879	15.551	15.551	23.126	23.126	19.5218	19.5218	13.1445	13.1445	10.7879	15.551
320	-2.30001	2.30001	11.0951	11.0951	3.2902	3.2902	1.70116	1.70116	5.44118	5.44118	-2.30001	11.0951
321	10.7709	10.7709	22.2765	22.2765	22.1168	22.1168	27.5638	27.5638	29.5325	29.5325	10.7709	22.2765
322	18.3099	18.3099	34.4496	34.4496	21.9151	21.9151	28.3518	28.3518	21.5205	21.5205	18.3099	34.4496
323	23.1759	23.1759	25.1103	25.1103	20.3784	20.3784	19.0111	19.0111	16.4985	16.4985	23.1759	25.1103
324	-13.9998	13.9998	-16.0125	16.0125	-14.6744	14.6744	-14.4171	14.4171	-16.1628	16.1628	-13.9998	-16.0125
325	-8.93465	8.93465	-8.34849	8.34849	-8.04665	8.04665	-9.09241	9.09241	-11.4279	11.4279	-8.93465	-8.34849
326	40.6613	40.6613	10.2637	10.2637	21.6988	21.6988					40.6613	10.2637
327	1.41727	1.41727	-2.7139	2.7139	-2.97491	2.97491	-3.2963	3.2963	-2.90785	2.90785	1.41727	-2.7139
328	8.32158	8.32158	2.59305	2.59305	7.82183	7.82183	4.02626	4.02626	2.46528	2.46528	8.32158	2.59305
329	19.2925	19.2925					27.3984	27.3984	19.6985	19.6985	19.2925	-239
330	17.5602	17.5602	25.3226	25.3226	25.9442	25.9442	39.6644	39.6644	28.2691	28.2691	17.5602	25.3226
331	-12.7444	12.7444	-13.1713	13.1713	-16.7888	16.7888	-20.4478	20.4478	-17.3181	17.3181	-12.7444	-13.1713
332	4.77912	4.77912	18.4132	18.4132	4.16255	4.16255	1.19163	1.19163	6.375	6.375	4.77912	18.4132
